# Supplementary material for: The strength of gut microbiota transfer along social networks and genealogical lineages in the house mouse
Source: FEMS Microbiol Ecol. 2024 May 10;100(6):fiae075. doi: 10.1093/femsec/fiae075 (PMC11134300; doi:10.1093/femsec/fiae075)
Supplement: fiae075_Supplemental_Files [file fiae075_supplemental_files.zip]

Archive with 6 entries (6 files):
- supp data tables.xlsx
- supp data Figure.S1.MMM_MMD_summary.jpg
- supp data Figure.S2.LMER_Var_raw_corrected_unrel_dascorr.jpg
- supp data Figure.S3.Offspring_offspring_disimilarity.JA_v2b.jpg
- supp data Figure.S4.Parent_offspring_disimilarity.JA_v2.jpg
- supp data Figure.S5.Mother_subspecies_sex_int_dascorr.jpg
