# Supplementary material for: The strength of gut microbiota transfer along social networks and genealogical lineages in the house mouse
Source: FEMS Microbiol Ecol. 2024 May 10;100(6):fiae075. doi: 10.1093/femsec/fiae075 (PMC11134300; doi:10.1093/femsec/fiae075)
Supplement: fiae075_Supplemental_Files [file fiae075_supplemental_files.zip › supp data tables.xlsx]

## Sheet: Table S1
sample_name	gut_section	Subspecies	Technical_rep	Accession_no
Alma1_CAES_MMM_A	caecum	M. m. musculus	A	ERR12682833
Alma1_CAES_MMM_B	caecum	M. m. musculus	B	ERR12682834
Alma1_COLS_MMM_A	colon	M. m. musculus	A	ERR12682835
Alma1_COLS_MMM_B	colon	M. m. musculus	B	ERR12682836
Alma1_INTS_MMM_A	ileum	M. m. musculus	A	ERR12682837
Alma1_INTS_MMM_B	ileum	M. m. musculus	B	ERR12682838
Alma2_CAES_MMM_A	caecum	M. m. musculus	A	ERR12682839
Alma2_CAES_MMM_B	caecum	M. m. musculus	B	ERR12682840
Alma2_COLS_MMM_B	colon	M. m. musculus	B	ERR12682841
Alma2_INTS_MMM_A	ileum	M. m. musculus	A	ERR12682842
Alma2_INTS_MMM_B	ileum	M. m. musculus	B	ERR12682843
Alma4_CAES_MMM_A	caecum	M. m. musculus	A	ERR12682844
Alma4_CAES_MMM_B	caecum	M. m. musculus	B	ERR12682845
Alma4_COLS_MMM_A	colon	M. m. musculus	A	ERR12682846
Alma4_COLS_MMM_B	colon	M. m. musculus	B	ERR12682847
Alma4_INTS_MMM_A	ileum	M. m. musculus	A	ERR12682848
Alma4_INTS_MMM_B	ileum	M. m. musculus	B	ERR12682849
Alma5_CAES_MMM_A	caecum	M. m. musculus	A	ERR12682850
Alma5_CAES_MMM_B	caecum	M. m. musculus	B	ERR12682851
Alma5_COLS_MMM_B	colon	M. m. musculus	B	ERR12682852
Alma5_INTS_MMM_A	ileum	M. m. musculus	A	ERR12682853
Alma5_INTS_MMM_B	ileum	M. m. musculus	B	ERR12682854
Alma6_CAES_MMM_A	caecum	M. m. musculus	A	ERR12682855
Alma6_CAES_MMM_B	caecum	M. m. musculus	B	ERR12682856
Alma6_COLS_MMM_A	colon	M. m. musculus	A	ERR12682857
Alma6_COLS_MMM_B	colon	M. m. musculus	B	ERR12682858
Alma6_INTS_MMM_A	ileum	M. m. musculus	A	ERR12682859
Alma6_INTS_MMM_B	ileum	M. m. musculus	B	ERR12682860
Alo1_CAES_MMM_A	caecum	M. m. musculus	A	ERR12682861
Alo1_CAES_MMM_B	caecum	M. m. musculus	B	ERR12682862
Alo1_COLS_MMM_A	colon	M. m. musculus	A	ERR12682863
Alo1_COLS_MMM_B	colon	M. m. musculus	B	ERR12682864
Alo1_INTS_MMM_A	ileum	M. m. musculus	A	ERR12682865
Alo1_INTS_MMM_B	ileum	M. m. musculus	B	ERR12682866
Ara2_CAES_MMM_A	caecum	M. m. musculus	A	ERR12682867
Ara2_CAES_MMM_B	caecum	M. m. musculus	B	ERR12682868
Ara2_COLS_MMM_A	colon	M. m. musculus	A	ERR12682869
Ara2_COLS_MMM_B	colon	M. m. musculus	B	ERR12682870
Ara2_INTS_MMM_A	ileum	M. m. musculus	A	ERR12682871
Ara2_INTS_MMM_B	ileum	M. m. musculus	B	ERR12682872
Ara3_CAES_MMM_A	caecum	M. m. musculus	A	ERR12682873
Ara3_CAES_MMM_B	caecum	M. m. musculus	B	ERR12682874
Ara3_COLS_MMM_A	colon	M. m. musculus	A	ERR12682875
Ara3_COLS_MMM_B	colon	M. m. musculus	B	ERR12682876
Ara3_INTS_MMM_A	ileum	M. m. musculus	A	ERR12682877
Ara3_INTS_MMM_B	ileum	M. m. musculus	B	ERR12682878
Ara5_CAES_MMM_A	caecum	M. m. musculus	A	ERR12682879
Ara5_CAES_MMM_B	caecum	M. m. musculus	B	ERR12682880
Ara5_COLS_MMM_A	colon	M. m. musculus	A	ERR12682881
Ara5_COLS_MMM_B	colon	M. m. musculus	B	ERR12682882
Ara5_INTS_MMM_A	ileum	M. m. musculus	A	ERR12682883
Ara5_INTS_MMM_B	ileum	M. m. musculus	B	ERR12682884
Atom1_CAES_MMM_A	caecum	M. m. musculus	A	ERR12682885
Atom1_CAES_MMM_B	caecum	M. m. musculus	B	ERR12682886
Atom1_COLS_MMM_A	colon	M. m. musculus	A	ERR12682887
Atom1_COLS_MMM_B	colon	M. m. musculus	B	ERR12682888
Atom1_INTS_MMM_A	ileum	M. m. musculus	A	ERR12682889
Atom1_INTS_MMM_B	ileum	M. m. musculus	B	ERR12682890
Awe2_CAES_MMM_A	caecum	M. m. musculus	A	ERR12682891
Awe2_CAES_MMM_B	caecum	M. m. musculus	B	ERR12682892
Awe2_COLS_MMM_A	colon	M. m. musculus	A	ERR12682893
Awe2_COLS_MMM_B	colon	M. m. musculus	B	ERR12682894
Awe2_INTS_MMM_A	ileum	M. m. musculus	A	ERR12682895
Awe2_INTS_MMM_B	ileum	M. m. musculus	B	ERR12682896
Axon1_CAES_MMM_A	caecum	M. m. musculus	A	ERR12682897
Axon1_CAES_MMM_B	caecum	M. m. musculus	B	ERR12682898
Axon1_COLS_MMM_A	colon	M. m. musculus	A	ERR12682899
Axon1_COLS_MMM_B	colon	M. m. musculus	B	ERR12682900
Axon1_INTS_MMM_B	ileum	M. m. musculus	B	ERR12682901
Axon2_CAES_MMM_B	caecum	M. m. musculus	B	ERR12682902
Axon2_COLS_MMM_A	colon	M. m. musculus	A	ERR12682903
Axon2_COLS_MMM_B	colon	M. m. musculus	B	ERR12682904
Axon2_INTS_MMM_A	ileum	M. m. musculus	A	ERR12682905
Axon2_INTS_MMM_B	ileum	M. m. musculus	B	ERR12682906
Axon3_CAES_MMM_A	caecum	M. m. musculus	A	ERR12682907
Axon3_CAES_MMM_B	caecum	M. m. musculus	B	ERR12682908
Axon3_COLS_MMM_A	colon	M. m. musculus	A	ERR12682909
Axon3_COLS_MMM_B	colon	M. m. musculus	B	ERR12682910
Axon3_INTS_MMM_A	ileum	M. m. musculus	A	ERR12682911
Axon3_INTS_MMM_B	ileum	M. m. musculus	B	ERR12682912
Baja1_CAES_MMM_A	caecum	M. m. musculus	A	ERR12682913
Baja1_CAES_MMM_B	caecum	M. m. musculus	B	ERR12682914
Baja1_COLS_MMM_A	colon	M. m. musculus	A	ERR12682915
Baja1_COLS_MMM_B	colon	M. m. musculus	B	ERR12682916
Baja1_INTS_MMM_A	ileum	M. m. musculus	A	ERR12682917
Baja1_INTS_MMM_B	ileum	M. m. musculus	B	ERR12682918
Baja2_CAES_MMM_A	caecum	M. m. musculus	A	ERR12682919
Baja2_CAES_MMM_B	caecum	M. m. musculus	B	ERR12682920
Baja2_COLS_MMM_A	colon	M. m. musculus	A	ERR12682921
Baja2_COLS_MMM_B	colon	M. m. musculus	B	ERR12682922
Baja2_INTS_MMM_A	ileum	M. m. musculus	A	ERR12682923
Baja2_INTS_MMM_B	ileum	M. m. musculus	B	ERR12682924
Baja3_CAES_MMM_A	caecum	M. m. musculus	A	ERR12682925
Baja3_CAES_MMM_B	caecum	M. m. musculus	B	ERR12682926
Baja3_COLS_MMM_A	colon	M. m. musculus	A	ERR12682927
Baja3_COLS_MMM_B	colon	M. m. musculus	B	ERR12682928
Baja3_INTS_MMM_A	ileum	M. m. musculus	A	ERR12682929
Baja3_INTS_MMM_B	ileum	M. m. musculus	B	ERR12682930
Beo1_CAES_MMM_A	caecum	M. m. musculus	A	ERR12682931
Beo1_CAES_MMM_B	caecum	M. m. musculus	B	ERR12682932
Beo1_COLS_MMM_A	colon	M. m. musculus	A	ERR12682933
Beo1_COLS_MMM_B	colon	M. m. musculus	B	ERR12682934
Beo1_INTS_MMM_A	ileum	M. m. musculus	A	ERR12682935
Beo1_INTS_MMM_B	ileum	M. m. musculus	B	ERR12682936
Beo3_CAES_MMM_A	caecum	M. m. musculus	A	ERR12682937
Beo3_CAES_MMM_B	caecum	M. m. musculus	B	ERR12682938
Beo3_COLS_MMM_A	colon	M. m. musculus	A	ERR12682939
Beo3_COLS_MMM_B	colon	M. m. musculus	B	ERR12682940
Beta2_CAES_MMM_A	caecum	M. m. musculus	A	ERR12682941
Beta2_CAES_MMM_B	caecum	M. m. musculus	B	ERR12682942
Beta2_COLS_MMM_A	colon	M. m. musculus	A	ERR12682943
Beta2_COLS_MMM_B	colon	M. m. musculus	B	ERR12682944
Beta2_INTS_MMM_A	ileum	M. m. musculus	A	ERR12682945
Beta2_INTS_MMM_B	ileum	M. m. musculus	B	ERR12682946
Beta4_CAES_MMM_A	caecum	M. m. musculus	A	ERR12682947
Beta4_CAES_MMM_B	caecum	M. m. musculus	B	ERR12682948
Beta4_COLS_MMM_A	colon	M. m. musculus	A	ERR12682949
Beta4_COLS_MMM_B	colon	M. m. musculus	B	ERR12682950
Beta4_INTS_MMM_A	ileum	M. m. musculus	A	ERR12682951
Beta4_INTS_MMM_B	ileum	M. m. musculus	B	ERR12682952
Biba1_CAES_MMM_A	caecum	M. m. musculus	A	ERR12682953
Biba1_CAES_MMM_B	caecum	M. m. musculus	B	ERR12682954
Biba1_COLS_MMM_A	colon	M. m. musculus	A	ERR12682955
Biba1_COLS_MMM_B	colon	M. m. musculus	B	ERR12682956
Biba1_INTS_MMM_A	ileum	M. m. musculus	A	ERR12682957
Biba1_INTS_MMM_B	ileum	M. m. musculus	B	ERR12682958
Caja1_CAES_MMM_A	caecum	M. m. musculus	A	ERR12682959
Caja1_CAES_MMM_B	caecum	M. m. musculus	B	ERR12682960
Caja1_COLS_MMM_A	colon	M. m. musculus	A	ERR12682961
Caja1_COLS_MMM_B	colon	M. m. musculus	B	ERR12682962
Caja1_INTS_MMM_A	ileum	M. m. musculus	A	ERR12682963
Caja1_INTS_MMM_B	ileum	M. m. musculus	B	ERR12682964
Cigi1_CAES_MMM_A	caecum	M. m. musculus	A	ERR12682965
Cigi1_CAES_MMM_B	caecum	M. m. musculus	B	ERR12682966
Cigi1_COLS_MMM_A	colon	M. m. musculus	A	ERR12682967
Cigi1_COLS_MMM_B	colon	M. m. musculus	B	ERR12682968
Cigi1_INTS_MMM_A	ileum	M. m. musculus	A	ERR12682969
Cigi1_INTS_MMM_B	ileum	M. m. musculus	B	ERR12682970
Cino2_CAES_MMM_A	caecum	M. m. musculus	A	ERR12682971
Cino2_CAES_MMM_B	caecum	M. m. musculus	B	ERR12682972
Cino2_COLS_MMM_A	colon	M. m. musculus	A	ERR12682973
Cino2_COLS_MMM_B	colon	M. m. musculus	B	ERR12682974
Cino4_CAES_MMM_A	caecum	M. m. musculus	A	ERR12682975
Cino4_CAES_MMM_B	caecum	M. m. musculus	B	ERR12682976
Cino4_COLS_MMM_A	colon	M. m. musculus	A	ERR12682977
Cino4_COLS_MMM_B	colon	M. m. musculus	B	ERR12682978
Cino4_INTS_MMM_A	ileum	M. m. musculus	A	ERR12682979
Cino4_INTS_MMM_B	ileum	M. m. musculus	B	ERR12682980
Cuba4_CAES_MMM_A	caecum	M. m. musculus	A	ERR12682981
Cuba4_CAES_MMM_B	caecum	M. m. musculus	B	ERR12682982
Cuba4_COLS_MMM_A	colon	M. m. musculus	A	ERR12682983
Cuba4_COLS_MMM_B	colon	M. m. musculus	B	ERR12682984
Cuba4_INTS_MMM_A	ileum	M. m. musculus	A	ERR12682985
Cuba4_INTS_MMM_B	ileum	M. m. musculus	B	ERR12682986
Cuga2_CAES_MMM_A	caecum	M. m. musculus	A	ERR12682987
Cuga2_CAES_MMM_B	caecum	M. m. musculus	B	ERR12682988
Cuga2_COLS_MMM_A	colon	M. m. musculus	A	ERR12682989
Cuga2_COLS_MMM_B	colon	M. m. musculus	B	ERR12682990
Cuga2_INTS_MMM_A	ileum	M. m. musculus	A	ERR12682991
Cuga2_INTS_MMM_B	ileum	M. m. musculus	B	ERR12682992
Dada2_CAES_MMM_A	caecum	M. m. musculus	A	ERR12682993
Dada2_CAES_MMM_B	caecum	M. m. musculus	B	ERR12682994
Dada2_COLS_MMM_A	colon	M. m. musculus	A	ERR12682995
Dada2_COLS_MMM_B	colon	M. m. musculus	B	ERR12682996
Dada2_INTS_MMM_A	ileum	M. m. musculus	A	ERR12682997
Dada2_INTS_MMM_B	ileum	M. m. musculus	B	ERR12682998
Dano1_CAES_MMM_A	caecum	M. m. musculus	A	ERR12682999
Dano1_CAES_MMM_B	caecum	M. m. musculus	B	ERR12683000
Dano1_COLS_MMM_A	colon	M. m. musculus	A	ERR12683001
Dano1_COLS_MMM_B	colon	M. m. musculus	B	ERR12683002
Dano1_INTS_MMM_A	ileum	M. m. musculus	A	ERR12683003
Dano1_INTS_MMM_B	ileum	M. m. musculus	B	ERR12683004
Deja1_CAES_MMM_A	caecum	M. m. musculus	A	ERR12683005
Deja1_CAES_MMM_B	caecum	M. m. musculus	B	ERR12683006
Deja1_COLS_MMM_A	colon	M. m. musculus	A	ERR12683007
Deja1_COLS_MMM_B	colon	M. m. musculus	B	ERR12683008
Deja1_INTS_MMM_A	ileum	M. m. musculus	A	ERR12683009
Deja1_INTS_MMM_B	ileum	M. m. musculus	B	ERR12683010
Deja2_CAES_MMM_A	caecum	M. m. musculus	A	ERR12683011
Deja2_CAES_MMM_B	caecum	M. m. musculus	B	ERR12683012
Deja2_COLS_MMM_A	colon	M. m. musculus	A	ERR12683013
Deja2_COLS_MMM_B	colon	M. m. musculus	B	ERR12683014
Deja2_INTS_MMM_A	ileum	M. m. musculus	A	ERR12683015
Deja2_INTS_MMM_B	ileum	M. m. musculus	B	ERR12683016
Deli2_CAES_MMM_A	caecum	M. m. musculus	A	ERR12683017
Deli2_CAES_MMM_B	caecum	M. m. musculus	B	ERR12683018
Deli2_COLS_MMM_A	colon	M. m. musculus	A	ERR12683019
Deli2_COLS_MMM_B	colon	M. m. musculus	B	ERR12683020
Deli2_INTS_MMM_A	ileum	M. m. musculus	A	ERR12683021
Deli2_INTS_MMM_B	ileum	M. m. musculus	B	ERR12683022
Deli3_CAES_MMM_A	caecum	M. m. musculus	A	ERR12683023
Deli3_CAES_MMM_B	caecum	M. m. musculus	B	ERR12683024
Deli3_COLS_MMM_A	colon	M. m. musculus	A	ERR12683025
Deli3_COLS_MMM_B	colon	M. m. musculus	B	ERR12683026
Deli3_INTS_MMM_A	ileum	M. m. musculus	A	ERR12683027
Deli3_INTS_MMM_B	ileum	M. m. musculus	B	ERR12683028
Dio2_CAES_MMM_A	caecum	M. m. musculus	A	ERR12683029
Dio2_CAES_MMM_B	caecum	M. m. musculus	B	ERR12683030
Dio2_COLS_MMM_A	colon	M. m. musculus	A	ERR12683031
Dio2_COLS_MMM_B	colon	M. m. musculus	B	ERR12683032
Dio2_INTS_MMM_A	ileum	M. m. musculus	A	ERR12683033
Dio2_INTS_MMM_B	ileum	M. m. musculus	B	ERR12683034
Drbo1_CAES_MMM_A	caecum	M. m. musculus	A	ERR12683035
Drbo1_CAES_MMM_B	caecum	M. m. musculus	B	ERR12683036
Drbo1_COLS_MMM_A	colon	M. m. musculus	A	ERR12683037
Drbo1_COLS_MMM_B	colon	M. m. musculus	B	ERR12683038
Drbo1_INTS_MMM_A	ileum	M. m. musculus	A	ERR12683039
Drbo1_INTS_MMM_B	ileum	M. m. musculus	B	ERR12683040
Duda2_CAES_MMM_A	caecum	M. m. musculus	A	ERR12683041
Duda2_CAES_MMM_B	caecum	M. m. musculus	B	ERR12683042
Duda2_COLS_MMM_A	colon	M. m. musculus	A	ERR12683043
Duda2_COLS_MMM_B	colon	M. m. musculus	B	ERR12683044
Duda2_INTS_MMM_A	ileum	M. m. musculus	A	ERR12683045
Duda2_INTS_MMM_B	ileum	M. m. musculus	B	ERR12683046
Ebro1_CAES_MMM_A	caecum	M. m. musculus	A	ERR12683047
Ebro1_CAES_MMM_B	caecum	M. m. musculus	B	ERR12683048
Ebro1_COLS_MMM_A	colon	M. m. musculus	A	ERR12683049
Ebro1_COLS_MMM_B	colon	M. m. musculus	B	ERR12683050
Ebro1_INTS_MMM_A	ileum	M. m. musculus	A	ERR12683051
Ebro1_INTS_MMM_B	ileum	M. m. musculus	B	ERR12683052
Ebro2_CAES_MMM_A	caecum	M. m. musculus	A	ERR12683053
Ebro2_CAES_MMM_B	caecum	M. m. musculus	B	ERR12683054
Ebro2_COLS_MMM_A	colon	M. m. musculus	A	ERR12683055
Ebro2_COLS_MMM_B	colon	M. m. musculus	B	ERR12683056
Ebro2_INTS_MMM_A	ileum	M. m. musculus	A	ERR12683057
Ebro2_INTS_MMM_B	ileum	M. m. musculus	B	ERR12683058
Ebro3_CAES_MMM_A	caecum	M. m. musculus	A	ERR12683059
Ebro3_CAES_MMM_B	caecum	M. m. musculus	B	ERR12683060
Ebro3_COLS_MMM_A	colon	M. m. musculus	A	ERR12683061
Ebro3_COLS_MMM_B	colon	M. m. musculus	B	ERR12683062
Ebro3_INTS_MMM_A	ileum	M. m. musculus	A	ERR12683063
Ebro3_INTS_MMM_B	ileum	M. m. musculus	B	ERR12683064
Ebro4_CAES_MMM_A	caecum	M. m. musculus	A	ERR12683065
Ebro4_CAES_MMM_B	caecum	M. m. musculus	B	ERR12683066
Ebro4_COLS_MMM_A	colon	M. m. musculus	A	ERR12683067
Ebro4_COLS_MMM_B	colon	M. m. musculus	B	ERR12683068
Ebro4_INTS_MMM_A	ileum	M. m. musculus	A	ERR12683069
Ebro4_INTS_MMM_B	ileum	M. m. musculus	B	ERR12683070
Ebro5_CAES_MMM_A	caecum	M. m. musculus	A	ERR12683071
Ebro5_CAES_MMM_B	caecum	M. m. musculus	B	ERR12683072
Ebro5_COLS_MMM_A	colon	M. m. musculus	A	ERR12683073
Ebro5_COLS_MMM_B	colon	M. m. musculus	B	ERR12683074
Ebro5_INTS_MMM_A	ileum	M. m. musculus	A	ERR12683075
Ebro5_INTS_MMM_B	ileum	M. m. musculus	B	ERR12683076
Ego2_CAES_MMM_A	caecum	M. m. musculus	A	ERR12683077
Ego2_CAES_MMM_B	caecum	M. m. musculus	B	ERR12683078
Ego2_COLS_MMM_A	colon	M. m. musculus	A	ERR12683079
Ego2_COLS_MMM_B	colon	M. m. musculus	B	ERR12683080
Ego2_INTS_MMM_A	ileum	M. m. musculus	A	ERR12683081
Ego2_INTS_MMM_B	ileum	M. m. musculus	B	ERR12683082
Ego3_COLS_MMM_A	colon	M. m. musculus	A	ERR12683083
Ego3_COLS_MMM_B	colon	M. m. musculus	B	ERR12683084
Ego3_INTS_MMM_A	ileum	M. m. musculus	A	ERR12683085
Ego3_INTS_MMM_B	ileum	M. m. musculus	B	ERR12683086
Ego4_CAES_MMM_A	caecum	M. m. musculus	A	ERR12683087
Ego4_CAES_MMM_B	caecum	M. m. musculus	B	ERR12683088
Ego4_COLS_MMM_A	colon	M. m. musculus	A	ERR12683089
Ego4_COLS_MMM_B	colon	M. m. musculus	B	ERR12683090
Ego4_INTS_MMM_A	ileum	M. m. musculus	A	ERR12683091
Ego4_INTS_MMM_B	ileum	M. m. musculus	B	ERR12683092
Enya1_CAES_MMM_A	caecum	M. m. musculus	A	ERR12683093
Enya1_CAES_MMM_B	caecum	M. m. musculus	B	ERR12683094
Enya1_COLS_MMM_A	colon	M. m. musculus	A	ERR12683095
Enya1_COLS_MMM_B	colon	M. m. musculus	B	ERR12683096
Enya1_INTS_MMM_A	ileum	M. m. musculus	A	ERR12683097
Enya1_INTS_MMM_B	ileum	M. m. musculus	B	ERR12683098
Enya2_CAES_MMM_A	caecum	M. m. musculus	A	ERR12683099
Enya2_CAES_MMM_B	caecum	M. m. musculus	B	ERR12683100
Enya2_COLS_MMM_B	colon	M. m. musculus	B	ERR12683101
Enya2_INTS_MMM_A	ileum	M. m. musculus	A	ERR12683102
Enya2_INTS_MMM_B	ileum	M. m. musculus	B	ERR12683103
Enya3_CAES_MMM_A	caecum	M. m. musculus	A	ERR12683104
Enya3_CAES_MMM_B	caecum	M. m. musculus	B	ERR12683105
Enya3_COLS_MMM_B	colon	M. m. musculus	B	ERR12683106
Enya3_INTS_MMM_A	ileum	M. m. musculus	A	ERR12683107
Enya3_INTS_MMM_B	ileum	M. m. musculus	B	ERR12683108
Ezo1_CAES_MMM_A	caecum	M. m. musculus	A	ERR12683109
Ezo1_CAES_MMM_B	caecum	M. m. musculus	B	ERR12683110
Ezo1_COLS_MMM_A	colon	M. m. musculus	A	ERR12683111
Ezo1_COLS_MMM_B	colon	M. m. musculus	B	ERR12683112
Ezo1_INTS_MMM_A	ileum	M. m. musculus	A	ERR12683113
Ezo1_INTS_MMM_B	ileum	M. m. musculus	B	ERR12683114
Ezo2_CAES_MMM_A	caecum	M. m. musculus	A	ERR12683115
Ezo2_CAES_MMM_B	caecum	M. m. musculus	B	ERR12683116
Ezo2_COLS_MMM_A	colon	M. m. musculus	A	ERR12683117
Ezo2_COLS_MMM_B	colon	M. m. musculus	B	ERR12683118
Ezo2_INTS_MMM_A	ileum	M. m. musculus	A	ERR12683119
Ezo2_INTS_MMM_B	ileum	M. m. musculus	B	ERR12683120
Ezo3_CAES_MMM_A	caecum	M. m. musculus	A	ERR12683121
Ezo3_CAES_MMM_B	caecum	M. m. musculus	B	ERR12683122
Ezo3_COLS_MMM_A	colon	M. m. musculus	A	ERR12683123
Ezo3_COLS_MMM_B	colon	M. m. musculus	B	ERR12683124
Ezo3_INTS_MMM_A	ileum	M. m. musculus	A	ERR12683125
Ezo3_INTS_MMM_B	ileum	M. m. musculus	B	ERR12683126
Ezo4_CAES_MMM_A	caecum	M. m. musculus	A	ERR12683127
Ezo4_CAES_MMM_B	caecum	M. m. musculus	B	ERR12683128
Ezo4_COLS_MMM_A	colon	M. m. musculus	A	ERR12683129
Ezo4_COLS_MMM_B	colon	M. m. musculus	B	ERR12683130
Ezo4_INTS_MMM_A	ileum	M. m. musculus	A	ERR12683131
Ezo4_INTS_MMM_B	ileum	M. m. musculus	B	ERR12683132
Fedo1_CAES_MMM_A	caecum	M. m. musculus	A	ERR12683133
Fedo1_CAES_MMM_B	caecum	M. m. musculus	B	ERR12683134
Fedo1_COLS_MMM_A	colon	M. m. musculus	A	ERR12683135
Fedo1_COLS_MMM_B	colon	M. m. musculus	B	ERR12683136
Fedo1_INTS_MMM_A	ileum	M. m. musculus	A	ERR12683137
Fedo1_INTS_MMM_B	ileum	M. m. musculus	B	ERR12683138
Fedo2_CAES_MMM_A	caecum	M. m. musculus	A	ERR12683139
Fedo2_CAES_MMM_B	caecum	M. m. musculus	B	ERR12683140
Fedo2_COLS_MMM_A	colon	M. m. musculus	A	ERR12683141
Fedo2_COLS_MMM_B	colon	M. m. musculus	B	ERR12683142
Fedo2_INTS_MMM_A	ileum	M. m. musculus	A	ERR12683143
Fedo2_INTS_MMM_B	ileum	M. m. musculus	B	ERR12683144
Fedo3_CAES_MMM_A	caecum	M. m. musculus	A	ERR12683145
Fedo3_CAES_MMM_B	caecum	M. m. musculus	B	ERR12683146
Fedo3_COLS_MMM_A	colon	M. m. musculus	A	ERR12683147
Fedo3_COLS_MMM_B	colon	M. m. musculus	B	ERR12683148
Fedo3_INTS_MMM_A	ileum	M. m. musculus	A	ERR12683149
Fedo3_INTS_MMM_B	ileum	M. m. musculus	B	ERR12683150
Fedo4_CAES_MMM_A	caecum	M. m. musculus	A	ERR12683151
Fedo4_CAES_MMM_B	caecum	M. m. musculus	B	ERR12683152
Fedo4_COLS_MMM_A	colon	M. m. musculus	A	ERR12683153
Fedo4_COLS_MMM_B	colon	M. m. musculus	B	ERR12683154
Fedo4_INTS_MMM_A	ileum	M. m. musculus	A	ERR12683155
Fedo4_INTS_MMM_B	ileum	M. m. musculus	B	ERR12683156
Fifa1_CAES_MMM_A	caecum	M. m. musculus	A	ERR12683157
Fifa1_CAES_MMM_B	caecum	M. m. musculus	B	ERR12683158
Fifa1_COLS_MMM_A	colon	M. m. musculus	A	ERR12683159
Fifa1_COLS_MMM_B	colon	M. m. musculus	B	ERR12683160
Fifa1_INTS_MMM_A	ileum	M. m. musculus	A	ERR12683161
Fifa1_INTS_MMM_B	ileum	M. m. musculus	B	ERR12683162
Fifa2_CAES_MMM_A	caecum	M. m. musculus	A	ERR12683163
Fifa2_CAES_MMM_B	caecum	M. m. musculus	B	ERR12683164
Fifa2_COLS_MMM_A	colon	M. m. musculus	A	ERR12683165
Fifa2_COLS_MMM_B	colon	M. m. musculus	B	ERR12683166
Fifa2_INTS_MMM_A	ileum	M. m. musculus	A	ERR12683167
Fifa2_INTS_MMM_B	ileum	M. m. musculus	B	ERR12683168
Fifa4_CAES_MMM_A	caecum	M. m. musculus	A	ERR12683169
Fifa4_CAES_MMM_B	caecum	M. m. musculus	B	ERR12683170
Fifa4_COLS_MMM_A	colon	M. m. musculus	A	ERR12683171
Fifa4_COLS_MMM_B	colon	M. m. musculus	B	ERR12683172
Fifa4_INTS_MMM_A	ileum	M. m. musculus	A	ERR12683173
Fifa4_INTS_MMM_B	ileum	M. m. musculus	B	ERR12683174
Fio2_CAES_MMM_A	caecum	M. m. musculus	A	ERR12683175
Fio2_CAES_MMM_B	caecum	M. m. musculus	B	ERR12683176
Fio2_COLS_MMM_A	colon	M. m. musculus	A	ERR12683177
Fio2_COLS_MMM_B	colon	M. m. musculus	B	ERR12683178
Fio2_INTS_MMM_A	ileum	M. m. musculus	A	ERR12683179
Fio2_INTS_MMM_B	ileum	M. m. musculus	B	ERR12683180
Fufu1_CAES_MMM_A	caecum	M. m. musculus	A	ERR12683181
Fufu1_CAES_MMM_B	caecum	M. m. musculus	B	ERR12683182
Fufu1_COLS_MMM_A	colon	M. m. musculus	A	ERR12683183
Fufu1_COLS_MMM_B	colon	M. m. musculus	B	ERR12683184
Fufu1_INTS_MMM_A	ileum	M. m. musculus	A	ERR12683185
Fufu1_INTS_MMM_B	ileum	M. m. musculus	B	ERR12683186
Fufu2_CAES_MMM_A	caecum	M. m. musculus	A	ERR12683187
Fufu2_CAES_MMM_B	caecum	M. m. musculus	B	ERR12683188
Fufu2_COLS_MMM_A	colon	M. m. musculus	A	ERR12683189
Fufu2_COLS_MMM_B	colon	M. m. musculus	B	ERR12683190
Fufu2_INTS_MMM_A	ileum	M. m. musculus	A	ERR12683191
Fufu2_INTS_MMM_B	ileum	M. m. musculus	B	ERR12683192
Fun1_CAES_MMM_A	caecum	M. m. musculus	A	ERR12683193
Fun1_CAES_MMM_B	caecum	M. m. musculus	B	ERR12683194
Fun1_COLS_MMM_A	colon	M. m. musculus	A	ERR12683195
Fun1_COLS_MMM_B	colon	M. m. musculus	B	ERR12683196
Fun1_INTS_MMM_A	ileum	M. m. musculus	A	ERR12683197
Fun1_INTS_MMM_B	ileum	M. m. musculus	B	ERR12683198
Fun2_CAES_MMM_A	caecum	M. m. musculus	A	ERR12683199
Fun2_CAES_MMM_B	caecum	M. m. musculus	B	ERR12683200
Fun2_COLS_MMM_A	colon	M. m. musculus	A	ERR12683201
Fun2_COLS_MMM_B	colon	M. m. musculus	B	ERR12683202
Fun2_INTS_MMM_A	ileum	M. m. musculus	A	ERR12683203
Fun2_INTS_MMM_B	ileum	M. m. musculus	B	ERR12683204
Gaja1_CAES_MMM_A	caecum	M. m. musculus	A	ERR12683205
Gaja1_CAES_MMM_B	caecum	M. m. musculus	B	ERR12683206
Gaja1_COLS_MMM_A	colon	M. m. musculus	A	ERR12683207
Gaja1_COLS_MMM_B	colon	M. m. musculus	B	ERR12683208
Gaja1_INTS_MMM_A	ileum	M. m. musculus	A	ERR12683209
Gaja1_INTS_MMM_B	ileum	M. m. musculus	B	ERR12683210
Gaja2_CAES_MMM_A	caecum	M. m. musculus	A	ERR12683211
Gaja2_CAES_MMM_B	caecum	M. m. musculus	B	ERR12683212
Gaja2_COLS_MMM_A	colon	M. m. musculus	A	ERR12683213
Gaja2_COLS_MMM_B	colon	M. m. musculus	B	ERR12683214
Gaja2_INTS_MMM_A	ileum	M. m. musculus	A	ERR12683215
Gaja2_INTS_MMM_B	ileum	M. m. musculus	B	ERR12683216
Goya2_CAES_MMM_A	caecum	M. m. musculus	A	ERR12683217
Goya2_CAES_MMM_B	caecum	M. m. musculus	B	ERR12683218
Goya2_COLS_MMM_A	colon	M. m. musculus	A	ERR12683219
Goya2_COLS_MMM_B	colon	M. m. musculus	B	ERR12683220
Goya2_INTS_MMM_A	ileum	M. m. musculus	A	ERR12683221
Goya2_INTS_MMM_B	ileum	M. m. musculus	B	ERR12683222
Goya3_CAES_MMM_A	caecum	M. m. musculus	A	ERR12683223
Goya3_CAES_MMM_B	caecum	M. m. musculus	B	ERR12683224
Goya3_COLS_MMM_A	colon	M. m. musculus	A	ERR12683225
Goya3_COLS_MMM_B	colon	M. m. musculus	B	ERR12683226
Goya3_INTS_MMM_B	ileum	M. m. musculus	B	ERR12683227
Guco1_CAES_MMM_A	caecum	M. m. musculus	A	ERR12683228
Guco1_CAES_MMM_B	caecum	M. m. musculus	B	ERR12683229
Guco1_COLS_MMM_A	colon	M. m. musculus	A	ERR12683230
Guco1_COLS_MMM_B	colon	M. m. musculus	B	ERR12683231
Guco1_INTS_MMM_A	ileum	M. m. musculus	A	ERR12683232
Guco1_INTS_MMM_B	ileum	M. m. musculus	B	ERR12683233
Guco3_CAES_MMM_A	caecum	M. m. musculus	A	ERR12683234
Guco3_CAES_MMM_B	caecum	M. m. musculus	B	ERR12683235
Guco3_COLS_MMM_A	colon	M. m. musculus	A	ERR12683236
Guco3_COLS_MMM_B	colon	M. m. musculus	B	ERR12683237
Guco3_INTS_MMM_A	ileum	M. m. musculus	A	ERR12683238
Guco3_INTS_MMM_B	ileum	M. m. musculus	B	ERR12683239
Hafo1_CAES_MMD_A	caecum	M. m. domesticus	A	ERR12683240
Hafo1_CAES_MMD_B	caecum	M. m. domesticus	B	ERR12683241
Hafo1_COLS_MMD_A	colon	M. m. domesticus	A	ERR12683242
Hafo1_COLS_MMD_B	colon	M. m. domesticus	B	ERR12683243
Hafo1_INTS_MMD_A	ileum	M. m. domesticus	A	ERR12683244
Hafo1_INTS_MMD_B	ileum	M. m. domesticus	B	ERR12683245
Hafo2_CAES_MMD_A	caecum	M. m. domesticus	A	ERR12683246
Hafo2_CAES_MMD_B	caecum	M. m. domesticus	B	ERR12683247
Hafo2_COLS_MMD_A	colon	M. m. domesticus	A	ERR12683248
Hafo2_COLS_MMD_B	colon	M. m. domesticus	B	ERR12683249
Hafo2_INTS_MMD_A	ileum	M. m. domesticus	A	ERR12683250
Hafo2_INTS_MMD_B	ileum	M. m. domesticus	B	ERR12683251
Hyfa1_CAES_MMM_A	caecum	M. m. musculus	A	ERR12683252
Hyfa1_CAES_MMM_B	caecum	M. m. musculus	B	ERR12683253
Hyfa1_COLS_MMM_A	colon	M. m. musculus	A	ERR12683254
Hyfa1_COLS_MMM_B	colon	M. m. musculus	B	ERR12683255
Hyfa1_INTS_MMM_A	ileum	M. m. musculus	A	ERR12683256
Hyfa1_INTS_MMM_B	ileum	M. m. musculus	B	ERR12683257
Hyna1_CAES_MMD_A	caecum	M. m. domesticus	A	ERR12683258
Hyna1_CAES_MMD_B	caecum	M. m. domesticus	B	ERR12683259
Hyna1_COLS_MMD_A	colon	M. m. domesticus	A	ERR12683260
Hyna1_COLS_MMD_B	colon	M. m. domesticus	B	ERR12683261
Hyna1_INTS_MMD_A	ileum	M. m. domesticus	A	ERR12683262
Hyna1_INTS_MMD_B	ileum	M. m. domesticus	B	ERR12683263
Ido2_CAES_MMM_A	caecum	M. m. musculus	A	ERR12683264
Ido2_CAES_MMM_B	caecum	M. m. musculus	B	ERR12683265
Ido2_COLS_MMM_A	colon	M. m. musculus	A	ERR12683266
Ido2_COLS_MMM_B	colon	M. m. musculus	B	ERR12683267
Ido2_INTS_MMM_A	ileum	M. m. musculus	A	ERR12683268
Ido2_INTS_MMM_B	ileum	M. m. musculus	B	ERR12683269
Ido3_CAES_MMM_A	caecum	M. m. musculus	A	ERR12683270
Ido3_CAES_MMM_B	caecum	M. m. musculus	B	ERR12683271
Ido3_COLS_MMM_A	colon	M. m. musculus	A	ERR12683272
Ido3_COLS_MMM_B	colon	M. m. musculus	B	ERR12683273
Ido3_INTS_MMM_A	ileum	M. m. musculus	A	ERR12683274
Ido3_INTS_MMM_B	ileum	M. m. musculus	B	ERR12683275
Ido4_CAES_MMM_A	caecum	M. m. musculus	A	ERR12683276
Ido4_CAES_MMM_B	caecum	M. m. musculus	B	ERR12683277
Ido4_COLS_MMM_A	colon	M. m. musculus	A	ERR12683278
Ido4_COLS_MMM_B	colon	M. m. musculus	B	ERR12683279
Ido4_INTS_MMM_A	ileum	M. m. musculus	A	ERR12683280
Ido4_INTS_MMM_B	ileum	M. m. musculus	B	ERR12683281
Ido6_CAES_MMM_A	caecum	M. m. musculus	A	ERR12683282
Ido6_CAES_MMM_B	caecum	M. m. musculus	B	ERR12683283
Ido6_COLS_MMM_A	colon	M. m. musculus	A	ERR12683284
Ido6_COLS_MMM_B	colon	M. m. musculus	B	ERR12683285
Ido6_INTS_MMM_A	ileum	M. m. musculus	A	ERR12683286
Ido6_INTS_MMM_B	ileum	M. m. musculus	B	ERR12683287
Igor1_CAES_MMD_A	caecum	M. m. domesticus	A	ERR12683288
Igor1_CAES_MMD_B	caecum	M. m. domesticus	B	ERR12683289
Igor1_COLS_MMD_A	colon	M. m. domesticus	A	ERR12683290
Igor1_COLS_MMD_B	colon	M. m. domesticus	B	ERR12683291
Igor1_INTS_MMD_A	ileum	M. m. domesticus	A	ERR12683292
Igor1_INTS_MMD_B	ileum	M. m. domesticus	B	ERR12683293
Igor2_CAES_MMD_A	caecum	M. m. domesticus	A	ERR12683294
Igor2_CAES_MMD_B	caecum	M. m. domesticus	B	ERR12683295
Igor2_COLS_MMD_A	colon	M. m. domesticus	A	ERR12683296
Igor2_COLS_MMD_B	colon	M. m. domesticus	B	ERR12683297
Igor2_INTS_MMD_A	ileum	M. m. domesticus	A	ERR12683298
Igor2_INTS_MMD_B	ileum	M. m. domesticus	B	ERR12683299
Igor3_CAES_MMD_A	caecum	M. m. domesticus	A	ERR12683300
Igor3_CAES_MMD_B	caecum	M. m. domesticus	B	ERR12683301
Igor3_COLS_MMD_B	colon	M. m. domesticus	B	ERR12683302
Igor3_INTS_MMD_A	ileum	M. m. domesticus	A	ERR12683303
Igor3_INTS_MMD_B	ileum	M. m. domesticus	B	ERR12683304
Ikea1_CAES_MMM_A	caecum	M. m. musculus	A	ERR12683305
Ikea1_CAES_MMM_B	caecum	M. m. musculus	B	ERR12683306
Ikea1_COLS_MMM_A	colon	M. m. musculus	A	ERR12683307
Ikea1_COLS_MMM_B	colon	M. m. musculus	B	ERR12683308
Ikea1_INTS_MMM_A	ileum	M. m. musculus	A	ERR12683309
Ikea1_INTS_MMM_B	ileum	M. m. musculus	B	ERR12683310
Imo2_CAES_MMM_A	caecum	M. m. musculus	A	ERR12683311
Imo2_CAES_MMM_B	caecum	M. m. musculus	B	ERR12683312
Imo2_COLS_MMM_A	colon	M. m. musculus	A	ERR12683313
Imo2_COLS_MMM_B	colon	M. m. musculus	B	ERR12683314
Imo2_INTS_MMM_A	ileum	M. m. musculus	A	ERR12683315
Imo2_INTS_MMM_B	ileum	M. m. musculus	B	ERR12683316
Imo3_CAES_MMM_A	caecum	M. m. musculus	A	ERR12683317
Imo3_CAES_MMM_B	caecum	M. m. musculus	B	ERR12683318
Imo3_COLS_MMM_A	colon	M. m. musculus	A	ERR12683319
Imo3_COLS_MMM_B	colon	M. m. musculus	B	ERR12683320
Imo3_INTS_MMM_A	ileum	M. m. musculus	A	ERR12683321
Imo3_INTS_MMM_B	ileum	M. m. musculus	B	ERR12683322
Ina1_CAES_MMD_A	caecum	M. m. domesticus	A	ERR12683323
Ina1_CAES_MMD_B	caecum	M. m. domesticus	B	ERR12683324
Ina1_COLS_MMD_A	colon	M. m. domesticus	A	ERR12683325
Ina1_COLS_MMD_B	colon	M. m. domesticus	B	ERR12683326
Ina1_INTS_MMD_A	ileum	M. m. domesticus	A	ERR12683327
Ina1_INTS_MMD_B	ileum	M. m. domesticus	B	ERR12683328
Ina2_CAES_MMD_A	caecum	M. m. domesticus	A	ERR12683329
Ina2_CAES_MMD_B	caecum	M. m. domesticus	B	ERR12683330
Ina2_COLS_MMD_A	colon	M. m. domesticus	A	ERR12683331
Ina2_COLS_MMD_B	colon	M. m. domesticus	B	ERR12683332
Ina2_INTS_MMD_A	ileum	M. m. domesticus	A	ERR12683333
Ina2_INTS_MMD_B	ileum	M. m. domesticus	B	ERR12683334
Jake1_CAES_MMM_A	caecum	M. m. musculus	A	ERR12683335
Jake1_CAES_MMM_B	caecum	M. m. musculus	B	ERR12683336
Jake1_COLS_MMM_A	colon	M. m. musculus	A	ERR12683337
Jake1_COLS_MMM_B	colon	M. m. musculus	B	ERR12683338
Jake1_INTS_MMM_A	ileum	M. m. musculus	A	ERR12683339
Jake1_INTS_MMM_B	ileum	M. m. musculus	B	ERR12683340
Jake2_CAES_MMM_A	caecum	M. m. musculus	A	ERR12683341
Jake2_CAES_MMM_B	caecum	M. m. musculus	B	ERR12683342
Jake2_COLS_MMM_A	colon	M. m. musculus	A	ERR12683343
Jake2_COLS_MMM_B	colon	M. m. musculus	B	ERR12683344
Jake2_INTS_MMM_A	ileum	M. m. musculus	A	ERR12683345
Jake2_INTS_MMM_B	ileum	M. m. musculus	B	ERR12683346
Jan2_CAES_MMM_A	caecum	M. m. musculus	A	ERR12683347
Jan2_CAES_MMM_B	caecum	M. m. musculus	B	ERR12683348
Jan2_COLS_MMM_A	colon	M. m. musculus	A	ERR12683349
Jan2_COLS_MMM_B	colon	M. m. musculus	B	ERR12683350
Jan2_INTS_MMM_A	ileum	M. m. musculus	A	ERR12683351
Jan2_INTS_MMM_B	ileum	M. m. musculus	B	ERR12683352
Jan4_CAES_MMM_A	caecum	M. m. musculus	A	ERR12683353
Jan4_CAES_MMM_B	caecum	M. m. musculus	B	ERR12683354
Jan4_COLS_MMM_A	colon	M. m. musculus	A	ERR12683355
Jan4_COLS_MMM_B	colon	M. m. musculus	B	ERR12683356
Jan4_INTS_MMM_A	ileum	M. m. musculus	A	ERR12683357
Jan4_INTS_MMM_B	ileum	M. m. musculus	B	ERR12683358
JanX_CAES_MMM_A	caecum	M. m. musculus	A	ERR12683359
JanX_CAES_MMM_B	caecum	M. m. musculus	B	ERR12683360
JanX_COLS_MMM_A	colon	M. m. musculus	A	ERR12683361
JanX_COLS_MMM_B	colon	M. m. musculus	B	ERR12683362
JanX_INTS_MMM_A	ileum	M. m. musculus	A	ERR12683363
JanX_INTS_MMM_B	ileum	M. m. musculus	B	ERR12683364
Jula1_CAES_MMM_A	caecum	M. m. musculus	A	ERR12683365
Jula1_CAES_MMM_B	caecum	M. m. musculus	B	ERR12683366
Jula1_COLS_MMM_A	colon	M. m. musculus	A	ERR12683367
Jula1_COLS_MMM_B	colon	M. m. musculus	B	ERR12683368
Jula1_INTS_MMM_A	ileum	M. m. musculus	A	ERR12683369
Jula1_INTS_MMM_B	ileum	M. m. musculus	B	ERR12683370
Jula2_CAES_MMM_A	caecum	M. m. musculus	A	ERR12683371
Jula2_CAES_MMM_B	caecum	M. m. musculus	B	ERR12683372
Jula2_COLS_MMM_A	colon	M. m. musculus	A	ERR12683373
Jula2_COLS_MMM_B	colon	M. m. musculus	B	ERR12683374
Jula2_INTS_MMM_A	ileum	M. m. musculus	A	ERR12683375
Jula2_INTS_MMM_B	ileum	M. m. musculus	B	ERR12683376
Kaa4_CAES_MMM_A	caecum	M. m. musculus	A	ERR12683377
Kaa4_CAES_MMM_B	caecum	M. m. musculus	B	ERR12683378
Kaa4_COLS_MMM_A	colon	M. m. musculus	A	ERR12683379
Kaa4_COLS_MMM_B	colon	M. m. musculus	B	ERR12683380
Kaa4_INTS_MMM_A	ileum	M. m. musculus	A	ERR12683381
Kaa4_INTS_MMM_B	ileum	M. m. musculus	B	ERR12683382
Kako2_CAES_MMM_A	caecum	M. m. musculus	A	ERR12683383
Kako2_CAES_MMM_B	caecum	M. m. musculus	B	ERR12683384
Kako2_COLS_MMM_A	colon	M. m. musculus	A	ERR12683385
Kako2_COLS_MMM_B	colon	M. m. musculus	B	ERR12683386
Kako2_INTS_MMM_A	ileum	M. m. musculus	A	ERR12683387
Kako2_INTS_MMM_B	ileum	M. m. musculus	B	ERR12683388
Kako3_CAES_MMM_A	caecum	M. m. musculus	A	ERR12683389
Kako3_CAES_MMM_B	caecum	M. m. musculus	B	ERR12683390
Kako3_COLS_MMM_A	colon	M. m. musculus	A	ERR12683391
Kako3_COLS_MMM_B	colon	M. m. musculus	B	ERR12683392
Kako3_INTS_MMM_A	ileum	M. m. musculus	A	ERR12683393
Kako3_INTS_MMM_B	ileum	M. m. musculus	B	ERR12683394
Kefa2_COLS_MMM_A	colon	M. m. musculus	A	ERR12683395
Kefa2_COLS_MMM_B	colon	M. m. musculus	B	ERR12683396
Kefa2_INTS_MMM_A	ileum	M. m. musculus	A	ERR12683397
Kefa2_INTS_MMM_B	ileum	M. m. musculus	B	ERR12683398
Kuko1_CAES_MMM_A	caecum	M. m. musculus	A	ERR12683399
Kuko1_CAES_MMM_B	caecum	M. m. musculus	B	ERR12683400
Kuko1_COLS_MMM_A	colon	M. m. musculus	A	ERR12683401
Kuko1_COLS_MMM_B	colon	M. m. musculus	B	ERR12683402
Kuko1_INTS_MMM_A	ileum	M. m. musculus	A	ERR12683403
Kuko1_INTS_MMM_B	ileum	M. m. musculus	B	ERR12683404
Lajo1_CAES_MMM_A	caecum	M. m. musculus	A	ERR12683405
Lajo1_CAES_MMM_B	caecum	M. m. musculus	B	ERR12683406
Lajo1_COLS_MMM_A	colon	M. m. musculus	A	ERR12683407
Lajo1_COLS_MMM_B	colon	M. m. musculus	B	ERR12683408
Lajo1_INTS_MMM_A	ileum	M. m. musculus	A	ERR12683409
Lajo1_INTS_MMM_B	ileum	M. m. musculus	B	ERR12683410
Lajo2_CAES_MMM_A	caecum	M. m. musculus	A	ERR12683411
Lajo2_CAES_MMM_B	caecum	M. m. musculus	B	ERR12683412
Lajo2_COLS_MMM_A	colon	M. m. musculus	A	ERR12683413
Lajo2_COLS_MMM_B	colon	M. m. musculus	B	ERR12683414
Lajo2_INTS_MMM_A	ileum	M. m. musculus	A	ERR12683415
Lajo2_INTS_MMM_B	ileum	M. m. musculus	B	ERR12683416
Leya2_CAES_MMM_A	caecum	M. m. musculus	A	ERR12683417
Leya2_CAES_MMM_B	caecum	M. m. musculus	B	ERR12683418
Leya2_COLS_MMM_A	colon	M. m. musculus	A	ERR12683419
Leya2_COLS_MMM_B	colon	M. m. musculus	B	ERR12683420
Leya2_INTS_MMM_A	ileum	M. m. musculus	A	ERR12683421
Leya2_INTS_MMM_B	ileum	M. m. musculus	B	ERR12683422
Lia1_CAES_MMM_A	caecum	M. m. musculus	A	ERR12683423
Lia1_CAES_MMM_B	caecum	M. m. musculus	B	ERR12683424
Lia1_COLS_MMM_A	colon	M. m. musculus	A	ERR12683425
Lia1_COLS_MMM_B	colon	M. m. musculus	B	ERR12683426
Lia1_INTS_MMM_A	ileum	M. m. musculus	A	ERR12683427
Lia1_INTS_MMM_B	ileum	M. m. musculus	B	ERR12683428
Lia2_CAES_MMM_A	caecum	M. m. musculus	A	ERR12683429
Lia2_CAES_MMM_B	caecum	M. m. musculus	B	ERR12683430
Lia2_COLS_MMM_A	colon	M. m. musculus	A	ERR12683431
Lia2_COLS_MMM_B	colon	M. m. musculus	B	ERR12683432
Lia2_INTS_MMM_A	ileum	M. m. musculus	A	ERR12683433
Lia2_INTS_MMM_B	ileum	M. m. musculus	B	ERR12683434
Lia4_CAES_MMM_A	caecum	M. m. musculus	A	ERR12683435
Lia4_CAES_MMM_B	caecum	M. m. musculus	B	ERR12683436
Lia4_COLS_MMM_A	colon	M. m. musculus	A	ERR12683437
Lia4_COLS_MMM_B	colon	M. m. musculus	B	ERR12683438
Lia4_INTS_MMM_A	ileum	M. m. musculus	A	ERR12683439
Lia4_INTS_MMM_B	ileum	M. m. musculus	B	ERR12683440
Lia5_CAES_MMM_A	caecum	M. m. musculus	A	ERR12683441
Lia5_CAES_MMM_B	caecum	M. m. musculus	B	ERR12683442
Lia5_COLS_MMM_A	colon	M. m. musculus	A	ERR12683443
Lia5_COLS_MMM_B	colon	M. m. musculus	B	ERR12683444
Lia5_INTS_MMM_A	ileum	M. m. musculus	A	ERR12683445
Lia5_INTS_MMM_B	ileum	M. m. musculus	B	ERR12683446
Luc1_CAES_MMM_A	caecum	M. m. musculus	A	ERR12683447
Luc1_CAES_MMM_B	caecum	M. m. musculus	B	ERR12683448
Luc1_COLS_MMM_A	colon	M. m. musculus	A	ERR12683449
Luc1_COLS_MMM_B	colon	M. m. musculus	B	ERR12683450
Luc1_INTS_MMM_A	ileum	M. m. musculus	A	ERR12683451
Luc1_INTS_MMM_B	ileum	M. m. musculus	B	ERR12683452
Luc2_CAES_MMM_A	caecum	M. m. musculus	A	ERR12683453
Luc2_CAES_MMM_B	caecum	M. m. musculus	B	ERR12683454
Luc2_COLS_MMM_A	colon	M. m. musculus	A	ERR12683455
Luc2_COLS_MMM_B	colon	M. m. musculus	B	ERR12683456
Luc2_INTS_MMM_A	ileum	M. m. musculus	A	ERR12683457
Luc2_INTS_MMM_B	ileum	M. m. musculus	B	ERR12683458
Mack2_CAES_MMD_A	caecum	M. m. domesticus	A	ERR12683459
Mack2_CAES_MMD_B	caecum	M. m. domesticus	B	ERR12683460
Mack2_COLS_MMD_A	colon	M. m. domesticus	A	ERR12683461
Mack2_COLS_MMD_B	colon	M. m. domesticus	B	ERR12683462
Mack2_INTS_MMD_A	ileum	M. m. domesticus	A	ERR12683463
Mack2_INTS_MMD_B	ileum	M. m. domesticus	B	ERR12683464
Magy1_CAES_MMD_A	caecum	M. m. domesticus	A	ERR12683465
Magy1_CAES_MMD_B	caecum	M. m. domesticus	B	ERR12683466
Magy1_COLS_MMD_A	colon	M. m. domesticus	A	ERR12683467
Magy1_COLS_MMD_B	colon	M. m. domesticus	B	ERR12683468
Magy1_INTS_MMD_A	ileum	M. m. domesticus	A	ERR12683469
Magy1_INTS_MMD_B	ileum	M. m. domesticus	B	ERR12683470
Magy2_CAES_MMD_A	caecum	M. m. domesticus	A	ERR12683471
Magy2_CAES_MMD_B	caecum	M. m. domesticus	B	ERR12683472
Magy2_COLS_MMD_A	colon	M. m. domesticus	A	ERR12683473
Magy2_COLS_MMD_B	colon	M. m. domesticus	B	ERR12683474
Magy2_INTS_MMD_A	ileum	M. m. domesticus	A	ERR12683475
Magy2_INTS_MMD_B	ileum	M. m. domesticus	B	ERR12683476
Mata1_CAES_MMD_A	caecum	M. m. domesticus	A	ERR12683477
Mata1_CAES_MMD_B	caecum	M. m. domesticus	B	ERR12683478
Mata1_COLS_MMD_A	colon	M. m. domesticus	A	ERR12683479
Mata1_COLS_MMD_B	colon	M. m. domesticus	B	ERR12683480
Mata1_INTS_MMD_A	ileum	M. m. domesticus	A	ERR12683481
Mata1_INTS_MMD_B	ileum	M. m. domesticus	B	ERR12683482
Mata2_CAES_MMD_A	caecum	M. m. domesticus	A	ERR12683483
Mata2_CAES_MMD_B	caecum	M. m. domesticus	B	ERR12683484
Mata2_COLS_MMD_A	colon	M. m. domesticus	A	ERR12683485
Mata2_COLS_MMD_B	colon	M. m. domesticus	B	ERR12683486
Mata2_INTS_MMD_A	ileum	M. m. domesticus	A	ERR12683487
Mata2_INTS_MMD_B	ileum	M. m. domesticus	B	ERR12683488
Mata3_CAES_MMD_A	caecum	M. m. domesticus	A	ERR12683489
Mata3_CAES_MMD_B	caecum	M. m. domesticus	B	ERR12683490
Mata3_COLS_MMD_A	colon	M. m. domesticus	A	ERR12683491
Mata3_COLS_MMD_B	colon	M. m. domesticus	B	ERR12683492
Mata3_INTS_MMD_A	ileum	M. m. domesticus	A	ERR12683493
Mata3_INTS_MMD_B	ileum	M. m. domesticus	B	ERR12683494
Mata4_CAES_MMD_A	caecum	M. m. domesticus	A	ERR12683495
Mata4_CAES_MMD_B	caecum	M. m. domesticus	B	ERR12683496
Mata4_COLS_MMD_A	colon	M. m. domesticus	A	ERR12683497
Mata4_COLS_MMD_B	colon	M. m. domesticus	B	ERR12683498
Mata4_INTS_MMD_A	ileum	M. m. domesticus	A	ERR12683499
Mata4_INTS_MMD_B	ileum	M. m. domesticus	B	ERR12683500
Nabu1_CAES_MMD_A	caecum	M. m. domesticus	A	ERR12683501
Nabu1_CAES_MMD_B	caecum	M. m. domesticus	B	ERR12683502
Nabu1_COLS_MMD_A	colon	M. m. domesticus	A	ERR12683503
Nabu1_COLS_MMD_B	colon	M. m. domesticus	B	ERR12683504
Nabu1_INTS_MMD_A	ileum	M. m. domesticus	A	ERR12683505
Nabu1_INTS_MMD_B	ileum	M. m. domesticus	B	ERR12683506
Nabu2_CAES_MMD_A	caecum	M. m. domesticus	A	ERR12683507
Nabu2_CAES_MMD_B	caecum	M. m. domesticus	B	ERR12683508
Nabu2_COLS_MMD_A	colon	M. m. domesticus	A	ERR12683509
Nabu2_COLS_MMD_B	colon	M. m. domesticus	B	ERR12683510
Nabu2_INTS_MMD_A	ileum	M. m. domesticus	A	ERR12683511
Nabu2_INTS_MMD_B	ileum	M. m. domesticus	B	ERR12683512
Neo1_CAES_MMD_A	caecum	M. m. domesticus	A	ERR12683513
Neo1_CAES_MMD_B	caecum	M. m. domesticus	B	ERR12683514
Neo1_COLS_MMD_A	colon	M. m. domesticus	A	ERR12683515
Neo1_COLS_MMD_B	colon	M. m. domesticus	B	ERR12683516
Neo1_INTS_MMD_A	ileum	M. m. domesticus	A	ERR12683517
Neo1_INTS_MMD_B	ileum	M. m. domesticus	B	ERR12683518
Neo3_CAES_MMD_A	caecum	M. m. domesticus	A	ERR12683519
Neo3_CAES_MMD_B	caecum	M. m. domesticus	B	ERR12683520
Neo3_COLS_MMD_A	colon	M. m. domesticus	A	ERR12683521
Neo3_COLS_MMD_B	colon	M. m. domesticus	B	ERR12683522
Neo3_INTS_MMD_A	ileum	M. m. domesticus	A	ERR12683523
Neo3_INTS_MMD_B	ileum	M. m. domesticus	B	ERR12683524
Neo4_CAES_MMD_A	caecum	M. m. domesticus	A	ERR12683525
Neo4_CAES_MMD_B	caecum	M. m. domesticus	B	ERR12683526
Neo4_COLS_MMD_A	colon	M. m. domesticus	A	ERR12683527
Neo4_COLS_MMD_B	colon	M. m. domesticus	B	ERR12683528
Neo4_INTS_MMD_A	ileum	M. m. domesticus	A	ERR12683529
Neo4_INTS_MMD_B	ileum	M. m. domesticus	B	ERR12683530
Nero1_CAES_MMD_A	caecum	M. m. domesticus	A	ERR12683531
Nero1_CAES_MMD_B	caecum	M. m. domesticus	B	ERR12683532
Nero1_COLS_MMD_A	colon	M. m. domesticus	A	ERR12683533
Nero1_COLS_MMD_B	colon	M. m. domesticus	B	ERR12683534
Nero1_INTS_MMD_A	ileum	M. m. domesticus	A	ERR12683535
Nero1_INTS_MMD_B	ileum	M. m. domesticus	B	ERR12683536
Nia1_CAES_MMD_A	caecum	M. m. domesticus	A	ERR12683537
Nia1_CAES_MMD_B	caecum	M. m. domesticus	B	ERR12683538
Nia1_COLS_MMD_A	colon	M. m. domesticus	A	ERR12683539
Nia1_COLS_MMD_B	colon	M. m. domesticus	B	ERR12683540
Nia1_INTS_MMD_A	ileum	M. m. domesticus	A	ERR12683541
Nia1_INTS_MMD_B	ileum	M. m. domesticus	B	ERR12683542
Nia2_CAES_MMD_A	caecum	M. m. domesticus	A	ERR12683543
Nia2_CAES_MMD_B	caecum	M. m. domesticus	B	ERR12683544
Nia2_COLS_MMD_A	colon	M. m. domesticus	A	ERR12683545
Nia2_COLS_MMD_B	colon	M. m. domesticus	B	ERR12683546
Nia2_INTS_MMD_A	ileum	M. m. domesticus	A	ERR12683547
Nia2_INTS_MMD_B	ileum	M. m. domesticus	B	ERR12683548
Nia3_CAES_MMD_A	caecum	M. m. domesticus	A	ERR12683549
Nia3_CAES_MMD_B	caecum	M. m. domesticus	B	ERR12683550
Nia3_COLS_MMD_A	colon	M. m. domesticus	A	ERR12683551
Nia3_COLS_MMD_B	colon	M. m. domesticus	B	ERR12683552
Nia3_INTS_MMD_A	ileum	M. m. domesticus	A	ERR12683553
Nia3_INTS_MMD_B	ileum	M. m. domesticus	B	ERR12683554
Oak1_CAES_MMD_A	caecum	M. m. domesticus	A	ERR12683555
Oak1_CAES_MMD_B	caecum	M. m. domesticus	B	ERR12683556
Oak1_COLS_MMD_A	colon	M. m. domesticus	A	ERR12683557
Oak1_COLS_MMD_B	colon	M. m. domesticus	B	ERR12683558
Oak1_INTS_MMD_A	ileum	M. m. domesticus	A	ERR12683559
Oak1_INTS_MMD_B	ileum	M. m. domesticus	B	ERR12683560
Oak2_CAES_MMD_A	caecum	M. m. domesticus	A	ERR12683561
Oak2_CAES_MMD_B	caecum	M. m. domesticus	B	ERR12683562
Oak2_COLS_MMD_A	colon	M. m. domesticus	A	ERR12683563
Oak2_COLS_MMD_B	colon	M. m. domesticus	B	ERR12683564
Oak2_INTS_MMD_A	ileum	M. m. domesticus	A	ERR12683565
Oak2_INTS_MMD_B	ileum	M. m. domesticus	B	ERR12683566
Oak3_CAES_MMD_A	caecum	M. m. domesticus	A	ERR12683567
Oak3_CAES_MMD_B	caecum	M. m. domesticus	B	ERR12683568
Oak3_COLS_MMD_A	colon	M. m. domesticus	A	ERR12683569
Oak3_COLS_MMD_B	colon	M. m. domesticus	B	ERR12683570
Oak3_INTS_MMD_A	ileum	M. m. domesticus	A	ERR12683571
Oak3_INTS_MMD_B	ileum	M. m. domesticus	B	ERR12683572
Odie1_CAES_MMD_A	caecum	M. m. domesticus	A	ERR12683573
Odie1_CAES_MMD_B	caecum	M. m. domesticus	B	ERR12683574
Odie1_COLS_MMD_A	colon	M. m. domesticus	A	ERR12683575
Odie1_COLS_MMD_B	colon	M. m. domesticus	B	ERR12683576
Odie2_CAES_MMD_A	caecum	M. m. domesticus	A	ERR12683577
Odie2_CAES_MMD_B	caecum	M. m. domesticus	B	ERR12683578
Odie2_COLS_MMD_A	colon	M. m. domesticus	A	ERR12683579
Odie2_COLS_MMD_B	colon	M. m. domesticus	B	ERR12683580
Odie2_INTS_MMD_A	ileum	M. m. domesticus	A	ERR12683581
Odie2_INTS_MMD_B	ileum	M. m. domesticus	B	ERR12683582
Odie3_CAES_MMD_A	caecum	M. m. domesticus	A	ERR12683583
Odie3_CAES_MMD_B	caecum	M. m. domesticus	B	ERR12683584
Odie3_COLS_MMD_B	colon	M. m. domesticus	B	ERR12683585
Odie3_INTS_MMD_A	ileum	M. m. domesticus	A	ERR12683586
Odie3_INTS_MMD_B	ileum	M. m. domesticus	B	ERR12683587
Onna2_CAES_MMD_A	caecum	M. m. domesticus	A	ERR12683588
Onna2_CAES_MMD_B	caecum	M. m. domesticus	B	ERR12683589
Onna2_COLS_MMD_A	colon	M. m. domesticus	A	ERR12683590
Onna2_COLS_MMD_B	colon	M. m. domesticus	B	ERR12683591
Onna2_INTS_MMD_A	ileum	M. m. domesticus	A	ERR12683592
Onna2_INTS_MMD_B	ileum	M. m. domesticus	B	ERR12683593
Paci1_CAES_MMD_A	caecum	M. m. domesticus	A	ERR12683594
Paci1_CAES_MMD_B	caecum	M. m. domesticus	B	ERR12683595
Paci1_COLS_MMD_A	colon	M. m. domesticus	A	ERR12683596
Paci1_COLS_MMD_B	colon	M. m. domesticus	B	ERR12683597
Paci1_INTS_MMD_A	ileum	M. m. domesticus	A	ERR12683598
Paci1_INTS_MMD_B	ileum	M. m. domesticus	B	ERR12683599
Paci2_CAES_MMD_A	caecum	M. m. domesticus	A	ERR12683600
Paci2_CAES_MMD_B	caecum	M. m. domesticus	B	ERR12683601
Paci2_COLS_MMD_A	colon	M. m. domesticus	A	ERR12683602
Paci2_COLS_MMD_B	colon	M. m. domesticus	B	ERR12683603
Paci2_INTS_MMD_A	ileum	M. m. domesticus	A	ERR12683604
Paci2_INTS_MMD_B	ileum	M. m. domesticus	B	ERR12683605
Paci3_CAES_MMD_A	caecum	M. m. domesticus	A	ERR12683606
Paci3_CAES_MMD_B	caecum	M. m. domesticus	B	ERR12683607
Paci3_COLS_MMD_A	colon	M. m. domesticus	A	ERR12683608
Paci3_COLS_MMD_B	colon	M. m. domesticus	B	ERR12683609
Paci3_INTS_MMD_A	ileum	M. m. domesticus	A	ERR12683610
Paci3_INTS_MMD_B	ileum	M. m. domesticus	B	ERR12683611
Pad1_CAES_MMD_A	caecum	M. m. domesticus	A	ERR12683612
Pad1_CAES_MMD_B	caecum	M. m. domesticus	B	ERR12683613
Pad1_COLS_MMD_A	colon	M. m. domesticus	A	ERR12683614
Pad1_COLS_MMD_B	colon	M. m. domesticus	B	ERR12683615
Pad1_INTS_MMD_A	ileum	M. m. domesticus	A	ERR12683616
Pad1_INTS_MMD_B	ileum	M. m. domesticus	B	ERR12683617
Pako1_CAES_MMD_A	caecum	M. m. domesticus	A	ERR12683618
Pako1_CAES_MMD_B	caecum	M. m. domesticus	B	ERR12683619
Pako1_COLS_MMD_A	colon	M. m. domesticus	A	ERR12683620
Pako1_COLS_MMD_B	colon	M. m. domesticus	B	ERR12683621
Pako1_INTS_MMD_A	ileum	M. m. domesticus	A	ERR12683622
Pako1_INTS_MMD_B	ileum	M. m. domesticus	B	ERR12683623
Pika1_CAES_MMD_A	caecum	M. m. domesticus	A	ERR12683624
Pika1_CAES_MMD_B	caecum	M. m. domesticus	B	ERR12683625
Pika1_COLS_MMD_A	colon	M. m. domesticus	A	ERR12683626
Pika1_COLS_MMD_B	colon	M. m. domesticus	B	ERR12683627
Pika1_INTS_MMD_A	ileum	M. m. domesticus	A	ERR12683628
Pika1_INTS_MMD_B	ileum	M. m. domesticus	B	ERR12683629
Pika2_CAES_MMD_A	caecum	M. m. domesticus	A	ERR12683630
Pika2_CAES_MMD_B	caecum	M. m. domesticus	B	ERR12683631
Pika2_COLS_MMD_A	colon	M. m. domesticus	A	ERR12683632
Pika2_COLS_MMD_B	colon	M. m. domesticus	B	ERR12683633
Pika2_INTS_MMD_A	ileum	M. m. domesticus	A	ERR12683634
Pika2_INTS_MMD_B	ileum	M. m. domesticus	B	ERR12683635
Qfem1_CAES_MMD_A	caecum	M. m. domesticus	A	ERR12683636
Qfem1_CAES_MMD_B	caecum	M. m. domesticus	B	ERR12683637
Qfem1_COLS_MMD_A	colon	M. m. domesticus	A	ERR12683638
Qfem1_COLS_MMD_B	colon	M. m. domesticus	B	ERR12683639
Qfem1_INTS_MMD_A	ileum	M. m. domesticus	A	ERR12683640
Qfem1_INTS_MMD_B	ileum	M. m. domesticus	B	ERR12683641
Qfem2_CAES_MMD_A	caecum	M. m. domesticus	A	ERR12683642
Qfem2_CAES_MMD_B	caecum	M. m. domesticus	B	ERR12683643
Qfem2_COLS_MMD_A	colon	M. m. domesticus	A	ERR12683644
Qfem2_COLS_MMD_B	colon	M. m. domesticus	B	ERR12683645
Qfem2_INTS_MMD_A	ileum	M. m. domesticus	A	ERR12683646
Qfem2_INTS_MMD_B	ileum	M. m. domesticus	B	ERR12683647
Ra1_CAES_MMD_A	caecum	M. m. domesticus	A	ERR12683648
Ra1_CAES_MMD_B	caecum	M. m. domesticus	B	ERR12683649
Ra1_COLS_MMD_A	colon	M. m. domesticus	A	ERR12683650
Ra1_COLS_MMD_B	colon	M. m. domesticus	B	ERR12683651
Ra1_INTS_MMD_A	ileum	M. m. domesticus	A	ERR12683652
Ra1_INTS_MMD_B	ileum	M. m. domesticus	B	ERR12683653
Reda1_CAES_MMD_A	caecum	M. m. domesticus	A	ERR12683654
Reda1_CAES_MMD_B	caecum	M. m. domesticus	B	ERR12683655
Reda1_COLS_MMD_A	colon	M. m. domesticus	A	ERR12683656
Reda1_COLS_MMD_B	colon	M. m. domesticus	B	ERR12683657
Reda1_INTS_MMD_A	ileum	M. m. domesticus	A	ERR12683658
Reda1_INTS_MMD_B	ileum	M. m. domesticus	B	ERR12683659
Rio1_CAES_MMD_A	caecum	M. m. domesticus	A	ERR12683660
Rio1_CAES_MMD_B	caecum	M. m. domesticus	B	ERR12683661
Rio1_COLS_MMD_A	colon	M. m. domesticus	A	ERR12683662
Rio1_COLS_MMD_B	colon	M. m. domesticus	B	ERR12683663
Rio1_INTS_MMD_A	ileum	M. m. domesticus	A	ERR12683664
Rio1_INTS_MMD_B	ileum	M. m. domesticus	B	ERR12683665
Rua1_CAES_MMD_A	caecum	M. m. domesticus	A	ERR12683666
Rua1_CAES_MMD_B	caecum	M. m. domesticus	B	ERR12683667
Rua1_COLS_MMD_A	colon	M. m. domesticus	A	ERR12683668
Rua1_COLS_MMD_B	colon	M. m. domesticus	B	ERR12683669
Rua1_INTS_MMD_A	ileum	M. m. domesticus	A	ERR12683670
Rua1_INTS_MMD_B	ileum	M. m. domesticus	B	ERR12683671
Rua2_CAES_MMD_A	caecum	M. m. domesticus	A	ERR12683672
Rua2_CAES_MMD_B	caecum	M. m. domesticus	B	ERR12683673
Rua2_COLS_MMD_A	colon	M. m. domesticus	A	ERR12683674
Rua2_COLS_MMD_B	colon	M. m. domesticus	B	ERR12683675
Rua2_INTS_MMD_A	ileum	M. m. domesticus	A	ERR12683676
Rua2_INTS_MMD_B	ileum	M. m. domesticus	B	ERR12683677
Rua3_CAES_MMD_A	caecum	M. m. domesticus	A	ERR12683678
Rua3_CAES_MMD_B	caecum	M. m. domesticus	B	ERR12683679
Rua3_COLS_MMD_B	colon	M. m. domesticus	B	ERR12683680
Rua3_INTS_MMD_A	ileum	M. m. domesticus	A	ERR12683681
Rua3_INTS_MMD_B	ileum	M. m. domesticus	B	ERR12683682
Rua4_CAES_MMD_A	caecum	M. m. domesticus	A	ERR12683683
Rua4_CAES_MMD_B	caecum	M. m. domesticus	B	ERR12683684
Rua4_COLS_MMD_A	colon	M. m. domesticus	A	ERR12683685
Rua4_COLS_MMD_B	colon	M. m. domesticus	B	ERR12683686
Rua4_INTS_MMD_A	ileum	M. m. domesticus	A	ERR12683687
Rua4_INTS_MMD_B	ileum	M. m. domesticus	B	ERR12683688
Rua5_CAES_MMD_A	caecum	M. m. domesticus	A	ERR12683689
Rua5_CAES_MMD_B	caecum	M. m. domesticus	B	ERR12683690
Rua5_COLS_MMD_A	colon	M. m. domesticus	A	ERR12683691
Rua5_COLS_MMD_B	colon	M. m. domesticus	B	ERR12683692
Rua5_INTS_MMD_A	ileum	M. m. domesticus	A	ERR12683693
Rua5_INTS_MMD_B	ileum	M. m. domesticus	B	ERR12683694
Saab1_CAES_MMD_A	caecum	M. m. domesticus	A	ERR12683695
Saab1_CAES_MMD_B	caecum	M. m. domesticus	B	ERR12683696
Saab1_COLS_MMD_A	colon	M. m. domesticus	A	ERR12683697
Saab1_COLS_MMD_B	colon	M. m. domesticus	B	ERR12683698
Saab1_INTS_MMD_A	ileum	M. m. domesticus	A	ERR12683699
Saab1_INTS_MMD_B	ileum	M. m. domesticus	B	ERR12683700
Saab2_CAES_MMD_A	caecum	M. m. domesticus	A	ERR12683701
Saab2_CAES_MMD_B	caecum	M. m. domesticus	B	ERR12683702
Saab2_COLS_MMD_A	colon	M. m. domesticus	A	ERR12683703
Saab2_COLS_MMD_B	colon	M. m. domesticus	B	ERR12683704
Saab2_INTS_MMD_A	ileum	M. m. domesticus	A	ERR12683705
Saab2_INTS_MMD_B	ileum	M. m. domesticus	B	ERR12683706
Saab3_CAES_MMD_A	caecum	M. m. domesticus	A	ERR12683707
Saab3_CAES_MMD_B	caecum	M. m. domesticus	B	ERR12683708
Saab3_COLS_MMD_A	colon	M. m. domesticus	A	ERR12683709
Saab3_COLS_MMD_B	colon	M. m. domesticus	B	ERR12683710
Saab3_INTS_MMD_A	ileum	M. m. domesticus	A	ERR12683711
Saab3_INTS_MMD_B	ileum	M. m. domesticus	B	ERR12683712
Saab4_CAES_MMD_A	caecum	M. m. domesticus	A	ERR12683713
Saab4_CAES_MMD_B	caecum	M. m. domesticus	B	ERR12683714
Saab4_COLS_MMD_A	colon	M. m. domesticus	A	ERR12683715
Saab4_COLS_MMD_B	colon	M. m. domesticus	B	ERR12683716
Saab4_INTS_MMD_A	ileum	M. m. domesticus	A	ERR12683717
Saab4_INTS_MMD_B	ileum	M. m. domesticus	B	ERR12683718
Saab5_CAES_MMD_A	caecum	M. m. domesticus	A	ERR12683719
Saab5_CAES_MMD_B	caecum	M. m. domesticus	B	ERR12683720
Saab5_COLS_MMD_A	colon	M. m. domesticus	A	ERR12683721
Saab5_COLS_MMD_B	colon	M. m. domesticus	B	ERR12683722
Saab5_INTS_MMD_A	ileum	M. m. domesticus	A	ERR12683723
Saab5_INTS_MMD_B	ileum	M. m. domesticus	B	ERR12683724
Saja1_CAES_MMD_A	caecum	M. m. domesticus	A	ERR12683725
Saja1_CAES_MMD_B	caecum	M. m. domesticus	B	ERR12683726
Saja1_COLS_MMD_A	colon	M. m. domesticus	A	ERR12683727
Saja1_COLS_MMD_B	colon	M. m. domesticus	B	ERR12683728
Saja1_INTS_MMD_A	ileum	M. m. domesticus	A	ERR12683729
Saja1_INTS_MMD_B	ileum	M. m. domesticus	B	ERR12683730
Saja2_CAES_MMD_A	caecum	M. m. domesticus	A	ERR12683731
Saja2_CAES_MMD_B	caecum	M. m. domesticus	B	ERR12683732
Saja2_COLS_MMD_A	colon	M. m. domesticus	A	ERR12683733
Saja2_COLS_MMD_B	colon	M. m. domesticus	B	ERR12683734
Saja2_INTS_MMD_A	ileum	M. m. domesticus	A	ERR12683735
Saja2_INTS_MMD_B	ileum	M. m. domesticus	B	ERR12683736
Suba2_CAES_MMD_A	caecum	M. m. domesticus	A	ERR12683737
Suba2_CAES_MMD_B	caecum	M. m. domesticus	B	ERR12683738
Suba2_INTS_MMD_A	ileum	M. m. domesticus	A	ERR12683739
Suba2_INTS_MMD_B	ileum	M. m. domesticus	B	ERR12683740
Sumo1_CAES_MMD_A	caecum	M. m. domesticus	A	ERR12683741
Sumo1_CAES_MMD_B	caecum	M. m. domesticus	B	ERR12683742
Sumo1_COLS_MMD_A	colon	M. m. domesticus	A	ERR12683743
Sumo1_COLS_MMD_B	colon	M. m. domesticus	B	ERR12683744
Sumo1_INTS_MMD_A	ileum	M. m. domesticus	A	ERR12683745
Sumo1_INTS_MMD_B	ileum	M. m. domesticus	B	ERR12683746
Sumo2_CAES_MMD_A	caecum	M. m. domesticus	A	ERR12683747
Sumo2_CAES_MMD_B	caecum	M. m. domesticus	B	ERR12683748
Sumo2_COLS_MMD_A	colon	M. m. domesticus	A	ERR12683749
Sumo2_COLS_MMD_B	colon	M. m. domesticus	B	ERR12683750
Sumo2_INTS_MMD_A	ileum	M. m. domesticus	A	ERR12683751
Sumo2_INTS_MMD_B	ileum	M. m. domesticus	B	ERR12683752
Sumo4_CAES_MMD_A	caecum	M. m. domesticus	A	ERR12683753
Sumo4_CAES_MMD_B	caecum	M. m. domesticus	B	ERR12683754
Sumo4_COLS_MMD_A	colon	M. m. domesticus	A	ERR12683755
Sumo4_COLS_MMD_B	colon	M. m. domesticus	B	ERR12683756
Sumo4_INTS_MMD_A	ileum	M. m. domesticus	A	ERR12683757
Sumo4_INTS_MMD_B	ileum	M. m. domesticus	B	ERR12683758
Taga1_CAES_MMD_A	caecum	M. m. domesticus	A	ERR12683759
Taga1_CAES_MMD_B	caecum	M. m. domesticus	B	ERR12683760
Taga1_COLS_MMD_A	colon	M. m. domesticus	A	ERR12683761
Taga1_INTS_MMD_A	ileum	M. m. domesticus	A	ERR12683762
Taga1_INTS_MMD_B	ileum	M. m. domesticus	B	ERR12683763
Tara1_CAES_MMD_A	caecum	M. m. domesticus	A	ERR12683764
Tara1_CAES_MMD_B	caecum	M. m. domesticus	B	ERR12683765
Tara1_INTS_MMD_A	ileum	M. m. domesticus	A	ERR12683766
Tara1_INTS_MMD_B	ileum	M. m. domesticus	B	ERR12683767
Tara2_CAES_MMD_A	caecum	M. m. domesticus	A	ERR12683768
Tara2_CAES_MMD_B	caecum	M. m. domesticus	B	ERR12683769
Tara2_COLS_MMD_A	colon	M. m. domesticus	A	ERR12683770
Tara2_COLS_MMD_B	colon	M. m. domesticus	B	ERR12683771
Tara2_INTS_MMD_A	ileum	M. m. domesticus	A	ERR12683772
Tara2_INTS_MMD_B	ileum	M. m. domesticus	B	ERR12683773
Tara3_CAES_MMD_A	caecum	M. m. domesticus	A	ERR12683774
Tara3_CAES_MMD_B	caecum	M. m. domesticus	B	ERR12683775
Tara3_COLS_MMD_A	colon	M. m. domesticus	A	ERR12683776
Tara3_COLS_MMD_B	colon	M. m. domesticus	B	ERR12683777
Teo1_CAES_MMD_A	caecum	M. m. domesticus	A	ERR12683778
Teo1_CAES_MMD_B	caecum	M. m. domesticus	B	ERR12683779
Teo1_COLS_MMD_A	colon	M. m. domesticus	A	ERR12683780
Teo1_COLS_MMD_B	colon	M. m. domesticus	B	ERR12683781
Teo1_INTS_MMD_A	ileum	M. m. domesticus	A	ERR12683782
Teo1_INTS_MMD_B	ileum	M. m. domesticus	B	ERR12683783
Tia1_CAES_MMD_A	caecum	M. m. domesticus	A	ERR12683784
Tia1_CAES_MMD_B	caecum	M. m. domesticus	B	ERR12683785
Tia1_COLS_MMD_A	colon	M. m. domesticus	A	ERR12683786
Tia1_COLS_MMD_B	colon	M. m. domesticus	B	ERR12683787
Tia1_INTS_MMD_A	ileum	M. m. domesticus	A	ERR12683788
Tia1_INTS_MMD_B	ileum	M. m. domesticus	B	ERR12683789
Tia2_CAES_MMD_A	caecum	M. m. domesticus	A	ERR12683790
Tia2_CAES_MMD_B	caecum	M. m. domesticus	B	ERR12683791
Tia2_COLS_MMD_A	colon	M. m. domesticus	A	ERR12683792
Tia2_COLS_MMD_B	colon	M. m. domesticus	B	ERR12683793
Tia2_INTS_MMD_A	ileum	M. m. domesticus	A	ERR12683794
Tia2_INTS_MMD_B	ileum	M. m. domesticus	B	ERR12683795
TNT3_CAES_MMD_A	caecum	M. m. domesticus	A	ERR12683796
TNT3_CAES_MMD_B	caecum	M. m. domesticus	B	ERR12683797
TNT3_COLS_MMD_A	colon	M. m. domesticus	A	ERR12683798
TNT3_COLS_MMD_B	colon	M. m. domesticus	B	ERR12683799
TNT3_INTS_MMD_A	ileum	M. m. domesticus	A	ERR12683800
TNT3_INTS_MMD_B	ileum	M. m. domesticus	B	ERR12683801
TNT5_CAES_MMD_A	caecum	M. m. domesticus	A	ERR12683802
TNT5_CAES_MMD_B	caecum	M. m. domesticus	B	ERR12683803
TNT5_COLS_MMD_A	colon	M. m. domesticus	A	ERR12683804
TNT5_COLS_MMD_B	colon	M. m. domesticus	B	ERR12683805
TNT5_INTS_MMD_A	ileum	M. m. domesticus	A	ERR12683806
TNT5_INTS_MMD_B	ileum	M. m. domesticus	B	ERR12683807
Tulo1_CAES_MMD_A	caecum	M. m. domesticus	A	ERR12683808
Tulo1_CAES_MMD_B	caecum	M. m. domesticus	B	ERR12683809
Tulo1_COLS_MMD_A	colon	M. m. domesticus	A	ERR12683810
Tulo1_COLS_MMD_B	colon	M. m. domesticus	B	ERR12683811
Tulo1_INTS_MMD_A	ileum	M. m. domesticus	A	ERR12683812
Tulo1_INTS_MMD_B	ileum	M. m. domesticus	B	ERR12683813
Tulo2_CAES_MMD_A	caecum	M. m. domesticus	A	ERR12683814
Tulo2_CAES_MMD_B	caecum	M. m. domesticus	B	ERR12683815
Tulo2_COLS_MMD_A	colon	M. m. domesticus	A	ERR12683816
Tulo2_COLS_MMD_B	colon	M. m. domesticus	B	ERR12683817
Tulo2_INTS_MMD_A	ileum	M. m. domesticus	A	ERR12683818
Tulo2_INTS_MMD_B	ileum	M. m. domesticus	B	ERR12683819
Tulo3_CAES_MMD_A	caecum	M. m. domesticus	A	ERR12683820
Tulo3_CAES_MMD_B	caecum	M. m. domesticus	B	ERR12683821
Tulo3_COLS_MMD_A	colon	M. m. domesticus	A	ERR12683822
Tulo3_COLS_MMD_B	colon	M. m. domesticus	B	ERR12683823
Tulo3_INTS_MMD_A	ileum	M. m. domesticus	A	ERR12683824
Tulo3_INTS_MMD_B	ileum	M. m. domesticus	B	ERR12683825
Tulo4_CAES_MMD_A	caecum	M. m. domesticus	A	ERR12683826
Tulo4_CAES_MMD_B	caecum	M. m. domesticus	B	ERR12683827
Tulo4_COLS_MMD_A	colon	M. m. domesticus	A	ERR12683828
Tulo4_COLS_MMD_B	colon	M. m. domesticus	B	ERR12683829
Tulo4_INTS_MMD_A	ileum	M. m. domesticus	A	ERR12683830
Tulo4_INTS_MMD_B	ileum	M. m. domesticus	B	ERR12683831
Uga1_CAES_MMD_A	caecum	M. m. domesticus	A	ERR12683832
Uga1_CAES_MMD_B	caecum	M. m. domesticus	B	ERR12683833
Uga1_COLS_MMD_A	colon	M. m. domesticus	A	ERR12683834
Uga1_COLS_MMD_B	colon	M. m. domesticus	B	ERR12683835
Uga1_INTS_MMD_A	ileum	M. m. domesticus	A	ERR12683836
Uga1_INTS_MMD_B	ileum	M. m. domesticus	B	ERR12683837
Ujo1_CAES_MMD_A	caecum	M. m. domesticus	A	ERR12683838
Ujo1_CAES_MMD_B	caecum	M. m. domesticus	B	ERR12683839
Ujo1_COLS_MMD_A	colon	M. m. domesticus	A	ERR12683840
Ujo1_COLS_MMD_B	colon	M. m. domesticus	B	ERR12683841
Ujo1_INTS_MMD_A	ileum	M. m. domesticus	A	ERR12683842
Ujo1_INTS_MMD_B	ileum	M. m. domesticus	B	ERR12683843
Ujo2_CAES_MMD_A	caecum	M. m. domesticus	A	ERR12683844
Ujo2_CAES_MMD_B	caecum	M. m. domesticus	B	ERR12683845
Ujo2_COLS_MMD_A	colon	M. m. domesticus	A	ERR12683846
Ujo2_COLS_MMD_B	colon	M. m. domesticus	B	ERR12683847
Ujo2_INTS_MMD_A	ileum	M. m. domesticus	A	ERR12683848
Ujo2_INTS_MMD_B	ileum	M. m. domesticus	B	ERR12683849
Ujo3_CAES_MMD_A	caecum	M. m. domesticus	A	ERR12683850
Ujo3_CAES_MMD_B	caecum	M. m. domesticus	B	ERR12683851
Ujo3_COLS_MMD_A	colon	M. m. domesticus	A	ERR12683852
Ujo3_COLS_MMD_B	colon	M. m. domesticus	B	ERR12683853
Ujo3_INTS_MMD_A	ileum	M. m. domesticus	A	ERR12683854
Ujo3_INTS_MMD_B	ileum	M. m. domesticus	B	ERR12683855
Ula1_CAES_MMD_A	caecum	M. m. domesticus	A	ERR12683856
Ula1_CAES_MMD_B	caecum	M. m. domesticus	B	ERR12683857
Ula1_COLS_MMD_A	colon	M. m. domesticus	A	ERR12683858
Ula1_COLS_MMD_B	colon	M. m. domesticus	B	ERR12683859
Ula1_INTS_MMD_A	ileum	M. m. domesticus	A	ERR12683860
Ula1_INTS_MMD_B	ileum	M. m. domesticus	B	ERR12683861
Uwe1_CAES_MMD_A	caecum	M. m. domesticus	A	ERR12683862
Uwe1_CAES_MMD_B	caecum	M. m. domesticus	B	ERR12683863
Uwe1_COLS_MMD_A	colon	M. m. domesticus	A	ERR12683864
Uwe1_COLS_MMD_B	colon	M. m. domesticus	B	ERR12683865
Uwe1_INTS_MMD_A	ileum	M. m. domesticus	A	ERR12683866
Uwe1_INTS_MMD_B	ileum	M. m. domesticus	B	ERR12683867
Vajo1_CAES_MMD_A	caecum	M. m. domesticus	A	ERR12683868
Vajo1_CAES_MMD_B	caecum	M. m. domesticus	B	ERR12683869
Vajo1_COLS_MMD_A	colon	M. m. domesticus	A	ERR12683870
Vajo1_COLS_MMD_B	colon	M. m. domesticus	B	ERR12683871
Vajo1_INTS_MMD_A	ileum	M. m. domesticus	A	ERR12683872
Vajo1_INTS_MMD_B	ileum	M. m. domesticus	B	ERR12683873
Vajo2_CAES_MMD_A	caecum	M. m. domesticus	A	ERR12683874
Vajo2??_CAES_MMD_A	caecum	M. m. domesticus	A	ERR12683875
Vajo2_CAES_MMD_B	caecum	M. m. domesticus	B	ERR12683876
Vajo2??_CAES_MMD_B	caecum	M. m. domesticus	B	ERR12683877
Vajo2_COLS_MMD_A	colon	M. m. domesticus	A	ERR12683878
Vajo2??_COLS_MMD_A	colon	M. m. domesticus	A	ERR12683879
Vajo2_COLS_MMD_B	colon	M. m. domesticus	B	ERR12683880
Vajo2??_COLS_MMD_B	colon	M. m. domesticus	B	ERR12683881
Vajo2_INTS_MMD_A	ileum	M. m. domesticus	A	ERR12683882
Vajo2??_INTS_MMD_A	ileum	M. m. domesticus	A	ERR12683883
Vajo2_INTS_MMD_B	ileum	M. m. domesticus	B	ERR12683884
Vajo2??_INTS_MMD_B	ileum	M. m. domesticus	B	ERR12683885
Vajo3_CAES_MMD_A	caecum	M. m. domesticus	A	ERR12683886
Vajo3_CAES_MMD_B	caecum	M. m. domesticus	B	ERR12683887
Vajo3_COLS_MMD_A	colon	M. m. domesticus	A	ERR12683888
Vajo3_COLS_MMD_B	colon	M. m. domesticus	B	ERR12683889
Vajo3_INTS_MMD_A	ileum	M. m. domesticus	A	ERR12683890
Vajo3_INTS_MMD_B	ileum	M. m. domesticus	B	ERR12683891
Vila2_CAES_MMD_A	caecum	M. m. domesticus	A	ERR12683892
Vila2_CAES_MMD_B	caecum	M. m. domesticus	B	ERR12683893
Vila2_COLS_MMD_A	colon	M. m. domesticus	A	ERR12683894
Vila2_COLS_MMD_B	colon	M. m. domesticus	B	ERR12683895
Vila2_INTS_MMD_A	ileum	M. m. domesticus	A	ERR12683896
Vila2_INTS_MMD_B	ileum	M. m. domesticus	B	ERR12683897
Vila3_CAES_MMD_A	caecum	M. m. domesticus	A	ERR12683898
Vila3_CAES_MMD_B	caecum	M. m. domesticus	B	ERR12683899
Vila3_COLS_MMD_A	colon	M. m. domesticus	A	ERR12683900
Vila3_COLS_MMD_B	colon	M. m. domesticus	B	ERR12683901
Vila3_INTS_MMD_A	ileum	M. m. domesticus	A	ERR12683902
Vila3_INTS_MMD_B	ileum	M. m. domesticus	B	ERR12683903
Wabi1_CAES_MMD_A	caecum	M. m. domesticus	A	ERR12683904
Wabi1_CAES_MMD_B	caecum	M. m. domesticus	B	ERR12683905
Wabi1_COLS_MMD_A	colon	M. m. domesticus	A	ERR12683906
Wabi1_COLS_MMD_B	colon	M. m. domesticus	B	ERR12683907
Wabi1_INTS_MMD_A	ileum	M. m. domesticus	A	ERR12683908
Wabi1_INTS_MMD_B	ileum	M. m. domesticus	B	ERR12683909
Wabi2_CAES_MMD_A	caecum	M. m. domesticus	A	ERR12683910
Wabi2_CAES_MMD_B	caecum	M. m. domesticus	B	ERR12683911
Wabi2_COLS_MMD_A	colon	M. m. domesticus	A	ERR12683912
Wabi2_COLS_MMD_B	colon	M. m. domesticus	B	ERR12683913
Wabi2_INTS_MMD_A	ileum	M. m. domesticus	A	ERR12683914
Wabi2_INTS_MMD_B	ileum	M. m. domesticus	B	ERR12683915
Wela1_CAES_MMD_A	caecum	M. m. domesticus	A	ERR12683916
Wela1_CAES_MMD_B	caecum	M. m. domesticus	B	ERR12683917
Wela1_COLS_MMD_A	colon	M. m. domesticus	A	ERR12683918
Wela1_COLS_MMD_B	colon	M. m. domesticus	B	ERR12683919
Wela1_INTS_MMD_A	ileum	M. m. domesticus	A	ERR12683920
Wela1_INTS_MMD_B	ileum	M. m. domesticus	B	ERR12683921
Wela3_CAES_MMD_A	caecum	M. m. domesticus	A	ERR12683922
Wela3_CAES_MMD_B	caecum	M. m. domesticus	B	ERR12683923
Wela3_COLS_MMD_A	colon	M. m. domesticus	A	ERR12683924
Wela3_COLS_MMD_B	colon	M. m. domesticus	B	ERR12683925
Wela3_INTS_MMD_A	ileum	M. m. domesticus	A	ERR12683926
Wela3_INTS_MMD_B	ileum	M. m. domesticus	B	ERR12683927
Xaus1_CAES_MMD_A	caecum	M. m. domesticus	A	ERR12683928
Xaus1_CAES_MMD_B	caecum	M. m. domesticus	B	ERR12683929
Xaus1_COLS_MMD_A	colon	M. m. domesticus	A	ERR12683930
Xaus1_COLS_MMD_B	colon	M. m. domesticus	B	ERR12683931
Xaus1_INTS_MMD_A	ileum	M. m. domesticus	A	ERR12683932
Xaus1_INTS_MMD_B	ileum	M. m. domesticus	B	ERR12683933
Xaus3_CAES_MMD_A	caecum	M. m. domesticus	A	ERR12683934
Xaus3_CAES_MMD_B	caecum	M. m. domesticus	B	ERR12683935
Xaus3_COLS_MMD_A	colon	M. m. domesticus	A	ERR12683936
Xaus3_COLS_MMD_B	colon	M. m. domesticus	B	ERR12683937
Xaus3_INTS_MMD_A	ileum	M. m. domesticus	A	ERR12683938
Xaus3_INTS_MMD_B	ileum	M. m. domesticus	B	ERR12683939
Xaus4_CAES_MMD_A	caecum	M. m. domesticus	A	ERR12683940
Xaus4_CAES_MMD_B	caecum	M. m. domesticus	B	ERR12683941
Xaus4_COLS_MMD_A	colon	M. m. domesticus	A	ERR12683942
Xaus4_COLS_MMD_B	colon	M. m. domesticus	B	ERR12683943
Xaus4_INTS_MMD_A	ileum	M. m. domesticus	A	ERR12683944
Xaus4_INTS_MMD_B	ileum	M. m. domesticus	B	ERR12683945
Xeny2_CAES_MMD_A	caecum	M. m. domesticus	A	ERR12683946
Xeny2_CAES_MMD_B	caecum	M. m. domesticus	B	ERR12683947
Xeny2_COLS_MMD_A	colon	M. m. domesticus	A	ERR12683948
Xeny2_COLS_MMD_B	colon	M. m. domesticus	B	ERR12683949
Xeny2_INTS_MMD_B	ileum	M. m. domesticus	B	ERR12683950
Xeny3_CAES_MMD_A	caecum	M. m. domesticus	A	ERR12683951
Xeny3_CAES_MMD_B	caecum	M. m. domesticus	B	ERR12683952
Xeny3_COLS_MMD_A	colon	M. m. domesticus	A	ERR12683953
Xeny3_COLS_MMD_B	colon	M. m. domesticus	B	ERR12683954
Xeny3_INTS_MMD_A	ileum	M. m. domesticus	A	ERR12683955
Xeny3_INTS_MMD_B	ileum	M. m. domesticus	B	ERR12683956
Yfem1_CAES_MMD_A	caecum	M. m. domesticus	A	ERR12683957
Yfem1_CAES_MMD_B	caecum	M. m. domesticus	B	ERR12683958
Yfem1_COLS_MMD_A	colon	M. m. domesticus	A	ERR12683959
Yfem1_COLS_MMD_B	colon	M. m. domesticus	B	ERR12683960
Yman1_CAES_MMD_A	caecum	M. m. domesticus	A	ERR12683961
Yman1_CAES_MMD_B	caecum	M. m. domesticus	B	ERR12683962
Yman1_COLS_MMD_A	colon	M. m. domesticus	A	ERR12683963
Yman1_COLS_MMD_B	colon	M. m. domesticus	B	ERR12683964
Yman1_INTS_MMD_A	ileum	M. m. domesticus	A	ERR12683965
Yman1_INTS_MMD_B	ileum	M. m. domesticus	B	ERR12683966
Yman2_CAES_MMD_A	caecum	M. m. domesticus	A	ERR12683967
Yman2_CAES_MMD_B	caecum	M. m. domesticus	B	ERR12683968
Yman2_COLS_MMD_A	colon	M. m. domesticus	A	ERR12683969
Yman2_COLS_MMD_B	colon	M. m. domesticus	B	ERR12683970
Yman2_INTS_MMD_A	ileum	M. m. domesticus	A	ERR12683971
Yman2_INTS_MMD_B	ileum	M. m. domesticus	B	ERR12683972
Yman3_CAES_MMD_A	caecum	M. m. domesticus	A	ERR12683973
Yman3_CAES_MMD_B	caecum	M. m. domesticus	B	ERR12683974
Yman3_COLS_MMD_A	colon	M. m. domesticus	A	ERR12683975
Yman3_COLS_MMD_B	colon	M. m. domesticus	B	ERR12683976
Yman3_INTS_MMD_A	ileum	M. m. domesticus	A	ERR12683977
Yman3_INTS_MMD_B	ileum	M. m. domesticus	B	ERR12683978
Yman4_CAES_MMD_A	caecum	M. m. domesticus	A	ERR12683979
Yman4_CAES_MMD_B	caecum	M. m. domesticus	B	ERR12683980
Yman4_COLS_MMD_A	colon	M. m. domesticus	A	ERR12683981
Yman4_COLS_MMD_B	colon	M. m. domesticus	B	ERR12683982
Yman4_INTS_MMD_A	ileum	M. m. domesticus	A	ERR12683983
Yman4_INTS_MMD_B	ileum	M. m. domesticus	B	ERR12683984
Zag1_CAES_MMD_A	caecum	M. m. domesticus	A	ERR12683985
Zag1_CAES_MMD_B	caecum	M. m. domesticus	B	ERR12683986
Zag1_COLS_MMD_A	colon	M. m. domesticus	A	ERR12683987
Zag1_COLS_MMD_B	colon	M. m. domesticus	B	ERR12683988
Zag1_INTS_MMD_A	ileum	M. m. domesticus	A	ERR12683989
Zag1_INTS_MMD_B	ileum	M. m. domesticus	B	ERR12683990
Zag2_CAES_MMD_A	caecum	M. m. domesticus	A	ERR12683991
Zag2_CAES_MMD_B	caecum	M. m. domesticus	B	ERR12683992
Zag2_COLS_MMD_A	colon	M. m. domesticus	A	ERR12683993
Zag2_COLS_MMD_B	colon	M. m. domesticus	B	ERR12683994
Zag2_INTS_MMD_A	ileum	M. m. domesticus	A	ERR12683995
Zag2_INTS_MMD_B	ileum	M. m. domesticus	B	ERR12683996
Zag3_CAES_MMD_A	caecum	M. m. domesticus	A	ERR12683997
Zag3_CAES_MMD_B	caecum	M. m. domesticus	B	ERR12683998
Zag3_COLS_MMD_A	colon	M. m. domesticus	A	ERR12683999
Zag3_COLS_MMD_B	colon	M. m. domesticus	B	ERR12684000
Zag3_INTS_MMD_A	ileum	M. m. domesticus	A	ERR12684001
Zag3_INTS_MMD_B	ileum	M. m. domesticus	B	ERR12684002
Zaga2_CAES_MMD_A	caecum	M. m. domesticus	A	ERR12684003
Zaga2_CAES_MMD_B	caecum	M. m. domesticus	B	ERR12684004
Zaga2_COLS_MMD_A	colon	M. m. domesticus	A	ERR12684005
Zaga2_COLS_MMD_B	colon	M. m. domesticus	B	ERR12684006
Zaga2_INTS_MMD_A	ileum	M. m. domesticus	A	ERR12684007
Zaga2_INTS_MMD_B	ileum	M. m. domesticus	B	ERR12684008
Table S1: List of samples used in the current study, sample metadata, and accession numbers.

## Sheet: Table S2
Similarity	Gut_section	Predictor	Δ d.f.	χ2	p
Bray-Curtis	Ileum	subspecies x social int.	1	0.0238822	0.877185
		subspecies x relatedness	1	21.3775	<0.0001
		subspecies	1	3.20612	0.0733631
		relatedness	1	14.5958	0.000133212
		social int.	1	3.80816	0.0510035
	Caecum	subspecies x social int.	1	6.69301	0.00967918
		subspecies x relatedness	1	58.6048	<0.0001
		subspecies	1	3.70303	0.0543139
		relatedness	1	125.526	<0.0001
		social int.	1	214.662	<0.0001
	Colon	subspecies x social int.	1	4.35147	0.0369769
		subspecies x relatedness	1	52.5501	<0.0001
		subspecies	1	1.81121	0.178363
		relatedness	1	117.15	<0.0001
		social int.	1	181.939	<0.0001
Jaccard	Ileum	subspecies x social int.	1	4.53817	0.0331471
		subspecies x relatedness	1	23.7494	<0.0001
		subspecies	1	0.000277554	0.986708
		relatedness	1	19.0911	<0.0001
		social int.	1	7.97058	0.00475438
	Caecum	subspecies x social int.	1	22.7349	<0.0001
		subspecies x relatedness	1	51.2028	<0.0001
		subspecies	1	5.38568	0.0203027
		relatedness	1	135.03	<0.0001
		social int.	1	211.809	<0.0001
	Colon	subspecies x social int.	1	10.4915	0.00119922
		subspecies x relatedness	1	37.8561	<0.0001
		subspecies	1	0.968356	0.32509
		relatedness	1	85.2336	<0.0001
		social int.	1	154.466	<0.0001
Table S2: Effects of social contacts and relatedness on microbiota composition.
LMMs included data from both house mouse subspecies and three gut sections.
Two types of microbiota similarity (Bray-Curtis and Jaccard) were used as LMMs response.
To assess differences between mouse subspecies, interactions between subspecies identity and all other LMM predictors were included.
Significance tests were based on step-wise backward elimination of predictors followed by likelihood ratio tests assuming a χ2 distribution of variance changes. Significant predictors (p < 0.05) are in bold.

## Sheet: Table S3
					Bray-Curtis		Jaccard
Similarities	Gut section	Subspecies	Predictor	Δ d.f.	χ2	p	χ2	p
All individuals	Ileum	MMD	social int.	1	1.34323	0.246465	0.00825386	0.927611
			relatedness	1	35.1173	<0.0001	47.0311	<0.0001
		MMM	social int.	1	0.715865	0.397503	9.7367	0.00180625
			relatedness	1	0.316058	0.573986	0.64173	0.423085
	Caecum	MMD	social int.	1	122.386	<0.0001	134.249	<0.0001
			relatedness	1	127.765	<0.0001	98.1601	<0.0001
		MMM	social int.	1	69.0113	<0.0001	55.6146	<0.0001
			relatedness	1	5.61349	0.0178227	15.4207	8.60399e-05
	Colon	MMD	social int.	1	96.0194	<0.0001	96.268	<0.0001
			relatedness	1	116.818	<0.0001	75.4884	<0.0001
		MMM	social int.	1	64.559	<0.0001	42.3879	<0.0001
			relatedness	1	5.66513	0.0173054	5.68637	0.0170972
Without close relatives	Ileum	MMD	social int.	1	2.67764	0.101767	0.15669	0.692223
			relatedness	1	32.0996	<0.0001	23.4196	<0.0001
		MMM	social int.	1	0.119334	0.729758	9.33016	0.00225413
			relatedness	1	2.0821	0.149035	3.19964	0.0736546
	Caecum	MMD	social int.	1	116.732	<0.0001	125.136	<0.0001
			relatedness	1	59.6427	<0.0001	54.6577	<0.0001
		MMM	social int.	1	41.3381	<0.0001	36.0923	<0.0001
			relatedness	1	0.782616	0.376342	4.80007	0.0284586
	Colon	MMD	social int.	1	96.6862	<0.0001	84.6841	<0.0001
			relatedness	1	48.6608	<0.0001	38.6949	<0.0001
		MMM	social int.	1	38.0496	<0.0001	21.6194	<0.0001
			relatedness	1	0.43695	0.508598	0.456786	0.49913
Table S3: Effects of social contacts and genetic relatedness on microbiota composition – all individuals vs without closely related.
The effect of social contacts and genetic relatedness on microbiota similarity was estimated separately for each mouse subspecies in three gut sections using LMMs.
Two types of microbiota similarity (Bray-Curtis and Jaccard) were used as LMM responses. In the first step, LMMs were fitted for similarities of all individuals.
Subsequently, LMMs were fitted for similarities that did not include parents and their offspring and siblings from the same litter.
Significance tests were based on step-wise backward elimination of predictors followed by likelihood ratio tests assuming a χ2 distribution of variance changes.
Significant predictors (p < 0.05) are in bold.

## Sheet: Table S4
Comparission	Disimilarity	Model	d.f.	AIC
Mother-offspring	Bray-Curtis	linear	11	819.781
		splines, df=2	15	771.699
		splines, df=3	19	771.264
		splines, df=4	23	762.273
	Jaccard	linear	11	692.604
		splines, df=2	15	644.319
		splines, df=3	19	646.458
		splines, df=4	23	641.101
Father-offspring	Bray-Curtis	linear	11	614.078
		splines, df=2	15	569.044
		splines, df=3	19	557.991
		splines, df=4	23	561.224
	Jaccard	linear	11	565.379
		splines, df=2	15	516.826
		splines, df=3	19	516.638
		splines, df=4	23	523.854
Sibling-sibling	Bray-Curtis	linear	10	1259.19
		splines, df=2	14	1220.08
		splines, df=3	18	1209.28
		splines, df=4	22	1216.15
	Jaccard	linear	10	1202.67
		splines, df=2	14	1160.97
		splines, df=3	18	1159.83
		splines, df=4	22	1170.3
Table S4: Complexity of the association between parent-offspring or sibling-sibling similarity of gut microbiota and age.
Comparison of models evaluating the effect of age of mice on the similarity of their microbiota to that of their parents or siblings from the same litter.
Models that fitted linear relationship with age were compared with model versions that estimated nonlinear trends using natural cubic splines with varying degrees of fit complexity (degrees of freedom between 2 and 4).
Models were compared using the Akaike information criterion (AIC). The fits used for the final analyses (shown in Table S5) are in bold.

## Sheet: Table S5
Comparison	Similarity	Predictor	num. d.f.	den. d.f.	F	p
Mother-offspring	Bray-Curtis	gut section x age	8	454.509	3.5272	0.000566515
		subspecies x age	4	279.931	3.50994	0.0081454
		sex x age	4	459.71	2.5339	0.0396397
	Jaccard	gut section x age	8	317.165	3.36843	0.00100732
		subspecies x age	4	139.229	2.9793	0.0213395
		sex x age	4	144.539	2.45618	0.0483211
Father-offspring	Bray-Curtis	subspecies x age	3	72.1906	0.59338	0.621347
		sex x age	3	97.8395	0.735448	0.533345
		sex	2	99.9166	0.263561	0.768843
		subspecies	1	6.22943	1.29591	0.296841
		age	3	107.919	15.914	<0.0001
		gut section x age	5	188.495	4.05509	0.00161254
	Jaccard	subspecies x age	3	46.1307	0.496299	0.686645
		subspecies	1	4.74563	0.183006	0.687516
		sex x age	3	88.832	1.27838	0.286733
		sex	2	92.4428	0.854165	0.42897
		age	3	51.5714	26.7461	<0.0001
		gut section x age	5	167.435	5.10132	0.000221927
Sibling-sibling	Bray-Curtis	subspecies x age	3	108.386	1.00239	0.394748
		subspecies	1	98.7592	0.0797053	0.778288
		gut section x age	6	723.971	3.89807	0.000769497
	Jaccard	subspecies x age	3	117.936	1.07318	0.36328
		subspecies	1	109.936	0.00648552	0.93596
		gut section x age	6	726.181	3.45894	0.00223777
Table S5: Parent-offspring or sibling-sibling similarity in gut microbiota as a function of age.
Similarity in gut microbiota composition between parents and their genetic offspring and between siblings from the same litter
predicted by the effect of offspring age, gut section, subspecies identity, and two-way interactions between these predictors.
Age dependence was modeled by natural cubic splines, as indicated in Table S4.
The nominator and denominator degrees of freedom (num. d.f. and den. d.f. respectively) were calculated according to Satterthwaite's method.
The table also contains the values of the F-statistic and the corresponding probability values (p).
Predictors that were included in the minimal adequate model are in bold.
